# Supplementary material for: 1,2;5,6-Di-O-isopropyl­idene-3-C-nitro­methyl-α-d-allofuran­ose
Source: Acta Crystallogr Sect E Struct Rep Online. 2011 May 14;67(Pt 6):o1402. doi: 10.1107/S1600536811017314 (PMC3120445; doi:10.1107/S1600536811017314)
Supplement: Supplementary file 1 [file e-67-o1402-sup1.cif]

##############################################################################
#                                                                            #
# This CIF contains the data in a paper accepted for publication in          #
# Acta Crystallographica Section E. It conforms to the requirements of       #
# Notes for Authors for Acta Crystallographica Section E, and has been       #
# peer reviewed under the auspices of the IUCr Commission on Journals.       #
#                                                                            #
# Full details of the Crystallographic Information File format               #
# are given in the paper "The Crystallographic Information File (CIF):       #
# a New Standard Archive File for Crystallography" by S. R. Hall, F. H.      #
# Allen and I. D. Brown [Acta Cryst. (1991), A47, 655-685].                  #
#                                                                            #
# The current version of the core CIF dictionary is obtainable from          #
# ftp://ftp.iucr.org/pub/cif_core.dic.                                       #
#                                                                            #
# Software is freely available for graphical display of the structure(s)     #
# in this CIF. For information consult the CIF software page                 #
# http://www.iucr.org/resources/cif/software.                                #
#                                                                            #
# This file may be used for bona fide research purposes within the           #
# scientific community so long as proper attribution is given to the journal # 
# article from which it was obtained.                                        #
#                                                                            #
##############################################################################
data_I
_audit_creation_method     SHELXL-97
_chemical_name_systematic
;
1,2;5,6-Di-<i>O</i>-isopropylidene-3-<i>C</i>-nitromethyl-\a-D-allofuranose
;
_chemical_name_common     ?
_chemical_formula_moiety     'C13 H21 N O8'
_chemical_formula_sum     'C13 H21 N O8'
_chemical_formula_iupac     'C13 H21 N O8'
_chemical_formula_weight     319.31
_chemical_melting_point     ?
_chemical_melting_point_gt     383
_chemical_melting_point_lt     384
_symmetry_cell_setting     hexagonal
_symmetry_space_group_name_H-M     'P 61'
_symmetry_space_group_name_Hall     'P 61'
loop_
    _symmetry_equiv_pos_as_xyz
    'x, y, z'
    '-y, x-y, z+1/3'
    '-x+y, -x, z+2/3'
    '-x, -y, z+1/2'
    'y, -x+y, z+5/6'
    'x-y, x, z+1/6'
_cell_length_a     13.2581(19)
_cell_length_b     13.2581(19)
_cell_length_c     16.462(3)
_cell_angle_alpha     90.00
_cell_angle_beta     90.00
_cell_angle_gamma     120.00
_cell_volume     2506.0(7)
_cell_formula_units_Z     6
_cell_measurement_reflns_used     398
_cell_measurement_theta_min     2
_cell_measurement_theta_max     25.1
_cell_measurement_temperature     291(2)
_exptl_crystal_description     prismatic
_exptl_crystal_colour     colourless
_exptl_crystal_size_max     0.24
_exptl_crystal_size_mid     0.20
_exptl_crystal_size_min     0.20
_exptl_crystal_density_diffrn     1.270
_exptl_crystal_density_meas     ?
_exptl_crystal_density_method     'not measured'
_exptl_crystal_F_000     1020
_exptl_absorpt_coefficient_mu     0.106
_exptl_absorpt_correction_type     multi-scan
_exptl_absorpt_process_details     '(ABSCOR; Higashi, 1995)'
_exptl_absorpt_correction_T_min     0.9750
_exptl_absorpt_correction_T_max     0.9791
_exptl_special_details
;
;
_diffrn_ambient_temperature     291(2)
_diffrn_radiation_type     MoK\a
_diffrn_radiation_wavelength     0.71073
_diffrn_radiation_source     'fine-focus sealed tube'
_diffrn_radiation_monochromator     graphite
_diffrn_measurement_device_type     'Rigaku R-AXIS-IV'
_diffrn_measurement_method     'Oscillation  frames'
_diffrn_detector_area_resol_mean     0
_diffrn_reflns_number     8380
_diffrn_reflns_av_R_equivalents     0.0473
_diffrn_reflns_av_sigmaI/netI     0.0296
_diffrn_reflns_theta_min     1.77
_diffrn_reflns_theta_max     25.50
_diffrn_reflns_theta_full     25.50
_diffrn_measured_fraction_theta_max     1.000
_diffrn_measured_fraction_theta_full     1.000
_diffrn_reflns_limit_h_min     -13
_diffrn_reflns_limit_h_max     16
_diffrn_reflns_limit_k_min     -16
_diffrn_reflns_limit_k_max     0
_diffrn_reflns_limit_l_min     -19
_diffrn_reflns_limit_l_max     19
_diffrn_standards_number     0
_diffrn_standards_interval_count     0
_diffrn_standards_interval_time     0
_diffrn_standards_decay_%     0
_refine_special_details
;
Refinement of <i>F</i>^2^ against ALL reflections. The weighted <i>R</i>-factor
<i>wR</i> and goodness of fit <i>S</i> are based on <i>F</i>^2^, conventional
<i>R</i>-factors <i>R</i> are based on <i>F</i>, with <i>F</i> set to zero for
negative <i>F</i>^2^. The threshold expression of <i>F</i>^2^ >
\s(<i>F</i>^2^) is used only for calculating <i>R</i>-factors(gt) <i>etc</i>.
and is not relevant to the choice of reflections for refinement.
<i>R</i>-factors based on <i>F</i>^2^ are statistically about twice as large
as those based on <i>F</i>, and <i>R</i>- factors based on ALL data will be
even larger.
;
_reflns_number_total     1612
_reflns_number_gt     1534
_reflns_threshold_expression     I>2sigma(I)
_refine_ls_structure_factor_coef     Fsqd
_refine_ls_matrix_type     full
_refine_ls_R_factor_all     0.0664
_refine_ls_R_factor_gt     0.0614
_refine_ls_wR_factor_gt     0.1598
_refine_ls_wR_factor_ref     0.1640
_refine_ls_goodness_of_fit_ref     1.082
_refine_ls_restrained_S_all     1.082
_refine_ls_number_reflns     1612
_refine_ls_number_parameters     205
_refine_ls_number_restraints     1
_refine_ls_hydrogen_treatment     mixed
_refine_ls_weighting_scheme     calc
_refine_ls_weighting_details
         'calc w=1/[\s^2^(Fo^2^)+(0.0962P)^2^+1.0744P] where P=(Fo^2^+2Fc^2^)/3'
_atom_sites_solution_hydrogens     geom
_atom_sites_solution_primary     direct
_atom_sites_solution_secondary     difmap
_refine_ls_shift/su_max     0.000
_refine_ls_shift/su_mean     0.000
_refine_diff_density_max     0.431
_refine_diff_density_min     -0.260
_refine_ls_extinction_method     'SHELXL97 (Sheldrick, 2008)'
_refine_ls_extinction_coef     0.008(2)
_refine_ls_extinction_expression
                                  'Fc^*^=kFc[1+0.001xFc^2^\l^3^/sin(2\q)]^-1/4^'
_refine_ls_abs_structure_details     ?
_refine_ls_abs_structure_Flack     ?
loop_
    _atom_type_symbol
    _atom_type_description
    _atom_type_scat_dispersion_real
    _atom_type_scat_dispersion_imag
    _atom_type_scat_source
    'C' 'C' 0.0033 0.0000
                         'International Tables Vol C Tables 4.2.6.8 and 6.1.1.4'
    'H' 'H' 0.0000 0.0000
                         'International Tables Vol C Tables 4.2.6.8 and 6.1.1.4'
    'N' 'N' 0.0061 0.0000
                         'International Tables Vol C Tables 4.2.6.8 and 6.1.1.4'
    'O' 'O' 0.0106 0.0000
                         'International Tables Vol C Tables 4.2.6.8 and 6.1.1.4'
_computing_data_collection     'R-AXIS-IV Software (Rigaku, 1997)'
_computing_cell_refinement     'R-AXIS-IV Software (Rigaku, 1997)'
_computing_data_reduction     'R-AXIS-IV Software (Rigaku, 1997)'
_computing_structure_solution     'SHELXS97 (Sheldrick, 2008)'
_computing_structure_refinement     'SHELXL97 (Sheldrick, 2008)'
_computing_molecular_graphics
                                'TEXSAN (Molecular Structure Corporation, 1992)'
_computing_publication_material
                                'TEXSAN (Molecular Structure Corporation, 1992)'
loop_
    _atom_site_type_symbol
    _atom_site_label
    _atom_site_fract_x
    _atom_site_fract_y
    _atom_site_fract_z
    _atom_site_U_iso_or_equiv
    _atom_site_adp_type
    _atom_site_calc_flag
    _atom_site_refinement_flags
    _atom_site_occupancy
    _atom_site_symmetry_multiplicity
    _atom_site_disorder_assembly
    _atom_site_disorder_group
    O O1 0.2338(3) 0.7097(4) 0.2334(2) 0.0565(10) Uani d . 1 1 . .
    O O2 0.0552(3) 0.6458(3) 0.1793(2) 0.0427(8) Uani d . 1 1 . .
    O O3 0.0092(2) 0.5408(3) 0.0319(2) 0.0405(7) Uani d . 1 1 . .
    O O4 0.3029(3) 0.6935(3) 0.1082(2) 0.0490(9) Uani d . 1 1 . .
    O O5 0.1802(3) 0.4394(3) -0.0205(3) 0.0597(11) Uani d . 1 1 . .
    O O6 0.3601(3) 0.4537(4) -0.0197(3) 0.0557(9) Uani d . 1 1 . .
    O O7 0.0437(7) 0.7865(7) -0.0252(4) 0.127(3) Uani d . 1 1 . .
    O O8 0.0234(7) 0.6912(7) -0.1261(4) 0.131(3) Uani d . 1 1 . .
    N N1 0.0764(5) 0.7349(5) -0.0646(3) 0.0639(13) Uani d . 1 1 . .
    C C1 0.2559(4) 0.7508(4) 0.1523(3) 0.0472(12) Uani d . 1 1 . .
    H H1A 0.3068 0.8355 0.1502 0.057 Uiso calc R 1 1 . .
    C C2 0.1347(4) 0.7135(4) 0.1170(3) 0.0417(10) Uani d . 1 1 . .
    H H2A 0.1263 0.7800 0.1005 0.050 Uiso calc R 1 1 . .
    C C3 0.1227(4) 0.6337(4) 0.0451(3) 0.0358(9) Uani d . 1 1 . .
    C C4 0.2095(3) 0.5932(4) 0.0705(3) 0.0362(10) Uani d . 1 1 . .
    H H4A 0.1721 0.5317 0.1114 0.043 Uiso calc R 1 1 . .
    C C5 0.2641(4) 0.5535(5) 0.0066(3) 0.0445(11) Uani d . 1 1 . .
    H H5A 0.2918 0.6081 -0.0392 0.053 Uiso calc R 1 1 . .
    C C6 0.3605(5) 0.5349(5) 0.0379(3) 0.0514(12) Uani d . 1 1 . .
    H H6A 0.4347 0.6070 0.0381 0.062 Uiso calc R 1 1 . .
    H H6B 0.3438 0.5025 0.0923 0.062 Uiso calc R 1 1 . .
    C C7 0.1610(4) 0.7012(5) -0.0346(3) 0.0496(12) Uani d . 1 1 . .
    H H7A 0.2360 0.7709 -0.0268 0.059 Uiso calc R 1 1 . .
    H H7B 0.1703 0.6537 -0.0754 0.059 Uiso calc R 1 1 . .
    C C8 0.1192(4) 0.6842(5) 0.2544(3) 0.0463(12) Uani d . 1 1 . .
    C C9 0.0671(6) 0.5833(6) 0.3133(4) 0.0650(15) Uani d . 1 1 . .
    H H9A 0.0672 0.5174 0.2892 0.097 Uiso calc R 1 1 . .
    H H9B -0.0114 0.5635 0.3258 0.097 Uiso calc R 1 1 . .
    H H9C 0.1125 0.6050 0.3623 0.097 Uiso calc R 1 1 . .
    C C10 0.1218(6) 0.7930(6) 0.2860(4) 0.0693(17) Uani d . 1 1 . .
    H H10A 0.1542 0.8528 0.2453 0.104 Uiso calc R 1 1 . .
    H H10B 0.1689 0.8196 0.3341 0.104 Uiso calc R 1 1 . .
    H H10C 0.0440 0.7755 0.2986 0.104 Uiso calc R 1 1 . .
    C C11 0.2428(4) 0.3839(5) -0.0501(4) 0.0552(13) Uani d . 1 1 . .
    C C12 0.1872(7) 0.2647(6) -0.0156(6) 0.093(2) Uani d . 1 1 . .
    H H12A 0.1886 0.2690 0.0426 0.139 Uiso calc R 1 1 . .
    H H12B 0.2291 0.2269 -0.0332 0.139 Uiso calc R 1 1 . .
    H H12C 0.1080 0.2210 -0.0340 0.139 Uiso calc R 1 1 . .
    C C13 0.2482(6) 0.3881(7) -0.1415(4) 0.0729(19) Uani d . 1 1 . .
    H H13A 0.2860 0.4677 -0.1592 0.109 Uiso calc R 1 1 . .
    H H13B 0.1707 0.3469 -0.1632 0.109 Uiso calc R 1 1 . .
    H H13C 0.2915 0.3523 -0.1602 0.109 Uiso calc R 1 1 . .
    H H3E -0.017(6) 0.497(6) 0.077(5) 0.067(19) Uiso d . 1 1 . .
loop_
    _atom_site_aniso_label
    _atom_site_aniso_U_11
    _atom_site_aniso_U_22
    _atom_site_aniso_U_33
    _atom_site_aniso_U_12
    _atom_site_aniso_U_13
    _atom_site_aniso_U_23
    O1 0.0408(19) 0.077(3) 0.0453(19) 0.0249(17) -0.0092(15) -0.0111(18)
    O2 0.0312(16) 0.0491(19) 0.0426(17) 0.0161(15) -0.0026(13) -0.0029(14)
    O3 0.0244(15) 0.0419(17) 0.0460(17) 0.0098(14) -0.0045(13) 0.0004(15)
    O4 0.0269(16) 0.057(2) 0.054(2) 0.0135(14) -0.0040(14) -0.0109(16)
    O5 0.0323(17) 0.066(2) 0.075(2) 0.0197(16) -0.0017(17) -0.028(2)
    O6 0.045(2) 0.071(2) 0.059(2) 0.0357(19) 0.0046(17) -0.0059(19)
    O7 0.193(8) 0.185(7) 0.089(4) 0.159(7) -0.029(4) -0.013(5)
    O8 0.173(6) 0.184(7) 0.094(4) 0.132(6) -0.057(5) -0.031(5)
    N1 0.095(4) 0.069(3) 0.044(3) 0.053(3) -0.006(3) 0.003(2)
    C1 0.033(2) 0.041(3) 0.056(3) 0.010(2) -0.005(2) -0.010(2)
    C2 0.037(2) 0.037(2) 0.047(3) 0.016(2) -0.003(2) 0.002(2)
    C3 0.029(2) 0.034(2) 0.040(2) 0.0126(18) -0.0018(17) 0.0001(18)
    C4 0.026(2) 0.040(2) 0.035(2) 0.0113(18) -0.0010(17) 0.0023(18)
    C5 0.034(2) 0.054(3) 0.043(2) 0.020(2) 0.0006(19) -0.002(2)
    C6 0.044(3) 0.067(3) 0.047(3) 0.031(3) 0.000(2) -0.008(3)
    C7 0.041(3) 0.058(3) 0.046(3) 0.022(2) 0.003(2) 0.011(2)
    C8 0.035(2) 0.055(3) 0.043(3) 0.018(2) -0.0061(19) -0.011(2)
    C9 0.063(4) 0.077(4) 0.050(3) 0.031(3) -0.006(3) 0.003(3)
    C10 0.067(4) 0.070(4) 0.067(4) 0.031(3) 0.004(3) -0.019(3)
    C11 0.044(3) 0.064(3) 0.059(3) 0.027(3) 0.012(2) -0.010(3)
    C12 0.093(5) 0.065(4) 0.106(6) 0.028(4) 0.033(5) 0.000(4)
    C13 0.060(3) 0.105(5) 0.061(3) 0.047(4) -0.005(3) -0.023(4)
_geom_special_details
;
All e.s.d.'s (except the e.s.d. in the dihedral angle between two l.s. planes)
are estimated using the full covariance matrix. The cell e.s.d.'s are taken
into account individually in the estimation of e.s.d.'s in distances, angles
and torsion angles; correlations between e.s.d.'s in cell parameters are only
used when they are defined by crystal symmetry. An approximate (isotropic)
treatment of cell e.s.d.'s is used for estimating e.s.d.'s involving l.s.
planes.
;
loop_
    _geom_bond_atom_site_label_1
    _geom_bond_atom_site_label_2
    _geom_bond_site_symmetry_2
    _geom_bond_distance
    _geom_bond_publ_flag
    O1 C1 . 1.415(7) ?
    O1 C8 . 1.424(6) ?
    O2 C2 . 1.421(6) ?
    O2 C8 . 1.441(6) ?
    O3 C3 . 1.405(5) ?
    O3 H3E . 0.90(8) ?
    O4 C1 . 1.402(6) ?
    O4 C4 . 1.428(5) ?
    O5 C5 . 1.429(6) ?
    O5 C11 . 1.441(6) ?
    O6 C6 . 1.432(6) ?
    O6 C11 . 1.445(7) ?
    O7 N1 . 1.171(8) ?
    O8 N1 . 1.204(8) ?
    N1 C7 . 1.484(7) ?
    C1 C2 . 1.540(7) ?
    C1 H1A . 0.9800 ?
    C2 C3 . 1.542(7) ?
    C2 H2A . 0.9800 ?
    C3 C7 . 1.525(7) ?
    C3 C4 . 1.551(6) ?
    C4 C5 . 1.513(6) ?
    C4 H4A . 0.9800 ?
    C5 C6 . 1.509(7) ?
    C5 H5A . 0.9800 ?
    C6 H6A . 0.9700 ?
    C6 H6B . 0.9700 ?
    C7 H7A . 0.9700 ?
    C7 H7B . 0.9700 ?
    C8 C9 . 1.510(8) ?
    C8 C10 . 1.517(8) ?
    C9 H9A . 0.9600 ?
    C9 H9B . 0.9600 ?
    C9 H9C . 0.9600 ?
    C10 H10A . 0.9600 ?
    C10 H10B . 0.9600 ?
    C10 H10C . 0.9600 ?
    C11 C12 . 1.483(10) ?
    C11 C13 . 1.506(9) ?
    C12 H12A . 0.9600 ?
    C12 H12B . 0.9600 ?
    C12 H12C . 0.9600 ?
    C13 H13A . 0.9600 ?
    C13 H13B . 0.9600 ?
    C13 H13C . 0.9600 ?
loop_
    _geom_angle_atom_site_label_1
    _geom_angle_atom_site_label_2
    _geom_angle_atom_site_label_3
    _geom_angle_site_symmetry_1
    _geom_angle_site_symmetry_3
    _geom_angle
    _geom_angle_publ_flag
    C1 O1 C8 . . 108.2(4) ?
    C2 O2 C8 . . 106.1(3) ?
    C3 O3 H3E . . 110(4) ?
    C1 O4 C4 . . 108.4(3) ?
    C5 O5 C11 . . 107.7(4) ?
    C6 O6 C11 . . 108.0(4) ?
    O7 N1 O8 . . 116.7(7) ?
    O7 N1 C7 . . 123.3(5) ?
    O8 N1 C7 . . 118.8(6) ?
    O4 C1 O1 . . 110.1(4) ?
    O4 C1 C2 . . 107.8(4) ?
    O1 C1 C2 . . 104.5(4) ?
    O4 C1 H1A . . 111.4 ?
    O1 C1 H1A . . 111.4 ?
    C2 C1 H1A . . 111.4 ?
    O2 C2 C1 . . 104.8(4) ?
    O2 C2 C3 . . 109.3(4) ?
    C1 C2 C3 . . 104.0(4) ?
    O2 C2 H2A . . 112.7 ?
    C1 C2 H2A . . 112.7 ?
    C3 C2 H2A . . 112.7 ?
    O3 C3 C7 . . 106.1(4) ?
    O3 C3 C2 . . 114.6(4) ?
    C7 C3 C2 . . 111.6(4) ?
    O3 C3 C4 . . 113.2(3) ?
    C7 C3 C4 . . 110.4(4) ?
    C2 C3 C4 . . 101.0(3) ?
    O4 C4 C5 . . 106.5(3) ?
    O4 C4 C3 . . 104.1(3) ?
    C5 C4 C3 . . 119.9(4) ?
    O4 C4 H4A . . 108.6 ?
    C5 C4 H4A . . 108.6 ?
    C3 C4 H4A . . 108.6 ?
    O5 C5 C6 . . 102.0(4) ?
    O5 C5 C4 . . 109.4(4) ?
    C6 C5 C4 . . 114.2(4) ?
    O5 C5 H5A . . 110.3 ?
    C6 C5 H5A . . 110.3 ?
    C4 C5 H5A . . 110.3 ?
    O6 C6 C5 . . 102.2(4) ?
    O6 C6 H6A . . 111.3 ?
    C5 C6 H6A . . 111.3 ?
    O6 C6 H6B . . 111.3 ?
    C5 C6 H6B . . 111.3 ?
    H6A C6 H6B . . 109.2 ?
    N1 C7 C3 . . 112.5(4) ?
    N1 C7 H7A . . 109.1 ?
    C3 C7 H7A . . 109.1 ?
    N1 C7 H7B . . 109.1 ?
    C3 C7 H7B . . 109.1 ?
    H7A C7 H7B . . 107.8 ?
    O1 C8 O2 . . 104.1(4) ?
    O1 C8 C9 . . 109.1(4) ?
    O2 C8 C9 . . 108.1(4) ?
    O1 C8 C10 . . 110.0(4) ?
    O2 C8 C10 . . 111.1(5) ?
    C9 C8 C10 . . 113.9(5) ?
    C8 C9 H9A . . 109.5 ?
    C8 C9 H9B . . 109.5 ?
    H9A C9 H9B . . 109.5 ?
    C8 C9 H9C . . 109.5 ?
    H9A C9 H9C . . 109.5 ?
    H9B C9 H9C . . 109.5 ?
    C8 C10 H10A . . 109.5 ?
    C8 C10 H10B . . 109.5 ?
    H10A C10 H10B . . 109.5 ?
    C8 C10 H10C . . 109.5 ?
    H10A C10 H10C . . 109.5 ?
    H10B C10 H10C . . 109.5 ?
    O5 C11 O6 . . 105.5(4) ?
    O5 C11 C12 . . 108.0(5) ?
    O6 C11 C12 . . 110.6(6) ?
    O5 C11 C13 . . 110.4(6) ?
    O6 C11 C13 . . 107.8(5) ?
    C12 C11 C13 . . 114.2(6) ?
    C11 C12 H12A . . 109.5 ?
    C11 C12 H12B . . 109.5 ?
    H12A C12 H12B . . 109.5 ?
    C11 C12 H12C . . 109.5 ?
    H12A C12 H12C . . 109.5 ?
    H12B C12 H12C . . 109.5 ?
    C11 C13 H13A . . 109.5 ?
    C11 C13 H13B . . 109.5 ?
    H13A C13 H13B . . 109.5 ?
    C11 C13 H13C . . 109.5 ?
    H13A C13 H13C . . 109.5 ?
    H13B C13 H13C . . 109.5 ?
loop_
    _geom_torsion_atom_site_label_1
    _geom_torsion_atom_site_label_2
    _geom_torsion_atom_site_label_3
    _geom_torsion_atom_site_label_4
    _geom_torsion_site_symmetry_1
    _geom_torsion_site_symmetry_2
    _geom_torsion_site_symmetry_3
    _geom_torsion_site_symmetry_4
    _geom_torsion
    _geom_torsion_publ_flag
    C4 O4 C1 O1 . . . . 91.7(4) ?
    C4 O4 C1 C2 . . . . -21.7(5) ?
    C8 O1 C1 O4 . . . . -132.3(4) ?
    C8 O1 C1 C2 . . . . -16.8(5) ?
    C8 O2 C2 C1 . . . . 24.8(5) ?
    C8 O2 C2 C3 . . . . 135.8(4) ?
    O4 C1 C2 O2 . . . . 111.9(4) ?
    O1 C1 C2 O2 . . . . -5.2(5) ?
    O4 C1 C2 C3 . . . . -2.9(5) ?
    O1 C1 C2 C3 . . . . -119.9(4) ?
    O2 C2 C3 O3 . . . . 34.0(5) ?
    C1 C2 C3 O3 . . . . 145.5(4) ?
    O2 C2 C3 C7 . . . . 154.7(4) ?
    C1 C2 C3 C7 . . . . -93.8(5) ?
    O2 C2 C3 C4 . . . . -88.0(4) ?
    C1 C2 C3 C4 . . . . 23.5(4) ?
    C1 O4 C4 C5 . . . . 164.9(4) ?
    C1 O4 C4 C3 . . . . 37.3(5) ?
    O3 C3 C4 O4 . . . . -159.9(4) ?
    C7 C3 C4 O4 . . . . 81.3(4) ?
    C2 C3 C4 O4 . . . . -36.8(4) ?
    O3 C3 C4 C5 . . . . 81.4(5) ?
    C7 C3 C4 C5 . . . . -37.4(5) ?
    C2 C3 C4 C5 . . . . -155.6(4) ?
    C11 O5 C5 C6 . . . . -32.9(5) ?
    C11 O5 C5 C4 . . . . -154.2(4) ?
    O4 C4 C5 O5 . . . . 166.8(4) ?
    C3 C4 C5 O5 . . . . -75.7(5) ?
    O4 C4 C5 C6 . . . . 53.2(5) ?
    C3 C4 C5 C6 . . . . 170.8(4) ?
    C11 O6 C6 C5 . . . . -29.7(6) ?
    O5 C5 C6 O6 . . . . 37.9(5) ?
    C4 C5 C6 O6 . . . . 155.7(4) ?
    O7 N1 C7 C3 . . . . 53.9(9) ?
    O8 N1 C7 C3 . . . . -112.8(7) ?
    O3 C3 C7 N1 . . . . 53.1(6) ?
    C2 C3 C7 N1 . . . . -72.5(5) ?
    C4 C3 C7 N1 . . . . 176.1(4) ?
    C1 O1 C8 O2 . . . . 32.4(5) ?
    C1 O1 C8 C9 . . . . 147.7(4) ?
    C1 O1 C8 C10 . . . . -86.7(5) ?
    C2 O2 C8 O1 . . . . -35.5(5) ?
    C2 O2 C8 C9 . . . . -151.4(4) ?
    C2 O2 C8 C10 . . . . 82.9(5) ?
    C5 O5 C11 O6 . . . . 15.2(6) ?
    C5 O5 C11 C12 . . . . 133.6(6) ?
    C5 O5 C11 C13 . . . . -100.9(5) ?
    C6 O6 C11 O5 . . . . 10.1(6) ?
    C6 O6 C11 C12 . . . . -106.5(6) ?
    C6 O6 C11 C13 . . . . 128.0(5) ?
loop_
    _geom_hbond_atom_site_label_D
    _geom_hbond_atom_site_label_H
    _geom_hbond_atom_site_label_A
    _geom_hbond_site_symmetry_A
    _geom_hbond_distance_DH
    _geom_hbond_distance_HA
    _geom_hbond_distance_DA
    _geom_hbond_angle_DHA
    O3 H3E O6 6 0.90(8) 1.95(8) 2.814(5) 161(7)
    C1 H1A O3 6_665 0.98 2.37 3.258(4) 150.9
    C5 H5A O1 3_564 0.98 2.50 3.320(4) 140.9
data_global
_journal_date_recd_electronic     2011-05-04
_journal_date_accepted     2011-05-07
_journal_name_full     'Acta Crystallographica, Section E'
_journal_year     2011
_journal_volume     67
_journal_issue      6
_journal_page_first     o1402
_journal_page_last     o1402
_journal_paper_category     QO
_journal_coeditor_code     CV5090
_publ_contact_author_name     'Prof. Hongming Liu'
_publ_contact_author_address
;  New Drug Reseach & Development Center
   Zhengzhou University
   Zhengzhou 450001
   P. R. China;
;
_publ_contact_author_email     zqr409@126.com
_publ_contact_author_fax     86-371-67781739
_publ_contact_author_phone     86-371-67781739
_publ_section_title
;\
1,2;5,6-Di-<i>O</i>-isopropylidene-3-<i>C</i>-nitromethyl-\a-<i>D</i>-\
allofuranose
;
loop_
    _publ_author_name
    _publ_author_address
    'Qiurong Zhang'
;
New Drug Reseach & Development Center
Zhengzhou University
Zhengzhou 450001
People's Republic of China
;
    'Yu Ke'
;
New Drug Reseach & Development Center
Zhengzhou University
Zhengzhou 450001
People's Republic of China
;
    'Weiyan Cheng'
;
New Drug Reseach & Development Center
Zhengzhou University
Zhengzhou 450001
People's Republic of China
;
    'Pengyun Li'
;
New Drug Reseach & Development Center
Zhengzhou University
Zhengzhou 450001
People's Republic of China
;
    'Hongmin Liu'
;
New Drug Reseach & Development Center
Zhengzhou University
Zhengzhou 450001
People's Republic of China
;
