# Supplementary material for: 1,2;5,6-Di-O-isopropyl­idene-3-C-nitro­methyl-α-d-allofuran­ose
Source: Acta Crystallogr Sect E Struct Rep Online. 2011 May 14;67(Pt 6):o1402. doi: 10.1107/S1600536811017314 (PMC3120445; doi:10.1107/S1600536811017314)
Supplement: Supplementary file 2 [file e-67-o1402-Isup2.hkl]

# 
# h,k,l, Fc-squared, Fo-squared, sigma(Fo-squared) and status flag 
# 
data_I
_shelx_title ' A in P6(1)' 
_shelx_refln_list_code          4 
_shelx_F_calc_maximum      214.40 
_exptl_crystal_F_000      1020.00 
_reflns_d_resolution_high  0.8255 
 
loop_ 
 _symmetry_equiv_pos_as_xyz 
 'x, y, z' 
 '-y, x-y, z+1/3' 
 '-x+y, -x, z+2/3' 
 '-x, -y, z+1/2' 
 'y, -x+y, z+5/6' 
 'x-y, x, z+1/6' 
 
_cell_length_a    13.2581 
_cell_length_b    13.2581 
_cell_length_c    16.4617 
_cell_angle_alpha  90.000 
_cell_angle_beta   90.000 
_cell_angle_gamma 120.000 
 
_shelx_F_squared_multiplier     1.000 
 
loop_ 
 _refln_index_h 
 _refln_index_k 
 _refln_index_l 
 _refln_F_squared_calc 
 _refln_F_squared_meas 
 _refln_F_squared_sigma 
 _refln_observed_status 
   0   1   0    22749.35    21950.49    999.69 o 
  -1   2   0     1552.92     1364.99     24.06 o 
   0   2   0     3572.41     3688.49    105.79 o 
  -2   3   0    19374.35    20258.83    665.23 o 
  -1   3   0    45966.29    51278.12   1601.88 o 
   0   3   0        8.99        6.04      2.75 o 
  -3   4   0     3099.15     3019.57    186.74 o 
  -2   4   0       37.82      129.88      4.59 o 
  -1   4   0      150.76      194.59      3.10 o 
   0   4   0     1387.70     1230.58     11.25 o 
  -4   5   0      187.77      185.02      8.12 o 
  -3   5   0      552.10      646.28     31.52 o 
  -2   5   0       27.17       16.12      2.98 o 
  -1   5   0     2804.97     2941.49     23.37 o 
   0   5   0     1196.39     1065.37     11.15 o 
  -5   6   0       73.33       84.92      6.70 o 
  -4   6   0       93.20       54.42      4.18 o 
  -3   6   0     1549.70     1605.68     21.17 o 
  -2   6   0      195.13      183.02      5.03 o 
  -1   6   0       69.87       68.51      4.33 o 
   0   6   0       90.08       68.87      5.19 o 
  -6   7   0      126.46      154.17      4.34 o 
  -5   7   0        6.25       10.11      2.91 o 
  -4   7   0       12.33       17.48      3.67 o 
  -3   7   0        0.29        6.87      3.11 o 
  -2   7   0        4.58        7.31      2.56 o 
  -1   7   0      648.83      713.03      9.41 o 
   0   7   0      180.81      229.69      4.76 o 
  -7   8   0      219.84      253.53      7.21 o 
  -6   8   0       52.26       36.08      4.90 o 
  -5   8   0      348.85      362.97     22.95 o 
  -4   8   0      230.41      299.51      9.83 o 
  -3   8   0      181.05      196.56      5.76 o 
  -2   8   0      561.46      506.19      9.72 o 
  -1   8   0      293.62      311.39      7.85 o 
   0   8   0      147.49      154.50      5.72 o 
  -8   9   0        7.17       17.37      5.76 o 
  -7   9   0       67.36       95.47      4.95 o 
  -6   9   0     1442.71     1534.10     22.72 o 
  -5   9   0       43.77       48.44      7.68 o 
  -4   9   0      584.06      538.15     10.00 o 
  -3   9   0      183.35      183.64     11.77 o 
  -2   9   0       76.20       78.76      7.25 o 
  -1   9   0      214.67      213.14     10.03 o 
   0   9   0       20.43       13.80      5.62 o 
  -9  10   0       16.47       17.44      7.14 o 
  -8  10   0       58.77       41.24      8.77 o 
  -7  10   0        9.91       22.00      6.99 o 
  -6  10   0      170.92      171.79      6.20 o 
  -5  10   0        2.66        9.25      5.99 o 
  -4  10   0      108.32       99.07      5.52 o 
  -3  10   0        5.08       18.43      5.16 o 
  -2  10   0       59.39       58.22      6.52 o 
  -1  10   0       78.81       97.79      8.61 o 
   0  10   0       73.89       52.89      7.54 o 
 -10  11   0      381.58      384.40     16.03 o 
  -9  11   0      534.43      532.31     14.40 o 
  -8  11   0      640.33      562.82     14.15 o 
  -7  11   0       35.28       36.63      6.52 o 
  -6  11   0        8.78       12.18      6.15 o 
  -5  11   0       26.82       37.39      8.47 o 
  -4  11   0      192.10      161.16      9.07 o 
  -3  11   0       86.59       70.73      6.79 o 
  -2  11   0      182.63      170.03      9.06 o 
  -1  11   0       22.08       22.05      8.66 o 
   0  11   0       54.92       48.44      6.59 o 
 -11  12   0      357.59      302.47     13.19 o 
 -10  12   0        3.55       13.47      9.39 o 
  -9  12   0       20.91       26.26      6.65 o 
  -8  12   0        0.09       30.21     11.53 o 
  -7  12   0       34.79       36.09      7.60 o 
  -6  12   0       46.57       41.60      5.91 o 
  -5  12   0      256.72      231.46     14.88 o 
  -4  12   0      161.82      167.58      9.46 o 
  -3  12   0      243.19      222.37     14.31 o 
  -2  12   0       61.98       65.76      6.65 o 
  -1  12   0        0.74       25.23     19.22 o 
   0  12   0        3.36       17.16      6.87 o 
 -12  13   0        0.21       23.22      9.50 o 
 -11  13   0       12.24       23.37      8.47 o 
 -10  13   0       16.39       23.92      6.04 o 
  -9  13   0      184.90      169.51     11.16 o 
  -8  13   0        2.62       15.10      9.30 o 
  -7  13   0      131.59      135.04     11.71 o 
  -6  13   0       37.73       60.08      9.37 o 
  -5  13   0       10.70       21.34      7.99 o 
  -4  13   0       40.36       42.00      7.63 o 
  -3  13   0       73.20       63.13      8.20 o 
  -2  13   0       67.41       48.68     11.03 o 
  -1  13   0       27.94       25.32      9.06 o 
   0  13   0        3.49       18.74      8.81 o 
 -13  14   0       20.33       28.05      9.47 o 
 -12  14   0        7.87       20.39      7.79 o 
 -11  14   0       11.51       21.17      5.85 o 
 -10  14   0       60.31       58.86      6.12 o 
  -9  14   0       41.53       44.06      9.92 o 
  -8  14   0       19.58       24.70      7.54 o 
  -7  14   0        0.63       15.03      7.62 o 
  -6  14   0       13.93       15.75     11.53 o 
  -5  14   0       68.95       64.53      7.70 o 
  -4  14   0       18.37       26.37      6.85 o 
  -3  14   0       57.18       60.21      7.74 o 
  -2  14   0       69.97       63.35     12.34 o 
  -1  14   0       16.76       27.45      7.91 o 
 -12  15   0        0.63       18.22     10.20 o 
 -11  15   0       24.45       15.71      8.15 o 
 -10  15   0        0.06       12.19      6.91 o 
  -9  15   0       18.31       12.07      6.94 o 
  -8  15   0        2.19        8.72      6.70 o 
  -7  15   0       16.19       41.75     17.03 o 
  -6  15   0       17.27       25.48      9.25 o 
  -5  15   0        5.05       16.98     14.65 o 
  -4  15   0       26.61       36.24     10.46 o 
  -3  15   0        3.46       19.53     13.72 o 
  -9  16   0        1.07        4.62     11.79 o 
  -8  16   0        0.12       15.83     11.46 o 
  -7  16   0        9.50       27.14     14.68 o 
   0   1   1     1558.48     1461.43     10.74 o 
  -1   2   1     1080.73     1001.42     10.12 o 
   0   2   1     3547.88     3501.39     27.55 o 
  -2   3   1      396.62      232.75      5.10 o 
  -1   3   1     4717.89     4511.17     18.70 o 
   0   3   1      595.84      533.54      8.47 o 
  -3   4   1     4601.62     3900.61     29.30 o 
  -2   4   1      681.28      695.27     11.33 o 
  -1   4   1     1341.12     1036.78      7.44 o 
   0   4   1      196.21      191.88      4.22 o 
  -4   5   1      197.36      198.50      2.83 o 
  -3   5   1      961.85      704.02     14.29 o 
  -2   5   1     2000.09     2109.14     15.72 o 
  -1   5   1      862.79      877.75      4.86 o 
   0   5   1      687.01      660.99      4.90 o 
  -5   6   1      855.99      952.47      8.26 o 
  -4   6   1      706.67      681.09      9.40 o 
  -3   6   1      658.68      667.74      4.07 o 
  -2   6   1       86.81       90.39      2.37 o 
  -1   6   1      296.97      288.29      3.52 o 
   0   6   1     1549.64     1617.25      9.33 o 
  -6   7   1       91.29       87.56      3.57 o 
  -5   7   1      476.40      456.69      6.65 o 
  -4   7   1     1905.21     1920.76     39.83 o 
  -3   7   1      642.71      580.19      9.13 o 
  -2   7   1      756.92      720.30     10.76 o 
  -1   7   1     1171.70     1350.03     11.19 o 
   0   7   1      373.07      446.79      5.54 o 
  -7   8   1       80.91       58.10      3.05 o 
  -6   8   1      553.09      585.03      6.64 o 
  -5   8   1      290.73      307.31      3.89 o 
  -4   8   1      973.49      945.59     19.31 o 
  -3   8   1       85.01       64.15      3.75 o 
  -2   8   1      578.24      616.69      8.35 o 
  -1   8   1      120.59      106.33      3.01 o 
   0   8   1      199.08      223.04      7.66 o 
  -8   9   1      247.33      264.29      4.57 o 
  -7   9   1       57.47       59.01      3.53 o 
  -6   9   1      580.10      573.16      8.13 o 
  -5   9   1     1687.45     1711.92     13.33 o 
  -4   9   1       99.78      104.98      4.58 o 
  -3   9   1      385.82      326.62      5.86 o 
  -2   9   1        3.72       11.20      3.39 o 
  -1   9   1       84.73      107.24      4.24 o 
   0   9   1      404.49      389.28      9.26 o 
  -9  10   1       45.56       43.46      4.53 o 
  -8  10   1      207.46      180.11      4.45 o 
  -7  10   1       85.49       85.23      4.50 o 
  -6  10   1      300.42      294.31      4.47 o 
  -5  10   1      384.90      398.81      9.34 o 
  -4  10   1       66.32       92.44      4.47 o 
  -3  10   1      141.56      161.44      5.83 o 
  -2  10   1       25.89       23.39      3.70 o 
  -1  10   1      383.43      368.88      6.76 o 
   0  10   1      161.36      160.78      8.12 o 
 -10  11   1      131.91      130.34      5.32 o 
  -9  11   1      508.36      503.65     12.09 o 
  -8  11   1        9.48       12.60      4.38 o 
  -7  11   1      106.27       90.00      4.70 o 
  -6  11   1      380.90      397.66      7.81 o 
  -5  11   1       87.94       91.06      4.09 o 
  -4  11   1      124.71      103.44      4.39 o 
  -3  11   1       13.21       16.35      5.27 o 
  -2  11   1      113.90      116.26      5.42 o 
  -1  11   1      157.94      157.40      5.96 o 
   0  11   1        3.91       12.56      5.46 o 
 -11  12   1      100.22       96.01      7.76 o 
 -10  12   1      457.18      394.80     10.79 o 
  -9  12   1      385.89      377.10      7.78 o 
  -8  12   1       85.24       99.51      5.43 o 
  -7  12   1      227.55      222.28      6.65 o 
  -6  12   1      404.94      418.21      8.55 o 
  -5  12   1        2.01       13.31      4.68 o 
  -4  12   1       59.31       51.69      5.58 o 
  -3  12   1      163.62      160.12      6.47 o 
  -2  12   1      189.03      189.95      7.56 o 
  -1  12   1       29.79       30.33      4.73 o 
   0  12   1       38.31       41.94      6.32 o 
 -12  13   1      119.35      108.11      6.61 o 
 -11  13   1       23.19       21.21      4.23 o 
 -10  13   1       27.48       30.39      5.08 o 
  -9  13   1      170.07      165.75      6.16 o 
  -8  13   1      114.66      112.59      6.03 o 
  -7  13   1      391.60      364.25      7.87 o 
  -6  13   1      284.84      259.98      7.09 o 
  -5  13   1      212.49      180.88      8.10 o 
  -4  13   1       17.21       31.23      5.64 o 
  -3  13   1        1.41        8.94      6.23 o 
  -2  13   1       45.55       39.85      5.76 o 
  -1  13   1       43.30       40.20      5.08 o 
   0  13   1       21.56       34.11      6.17 o 
 -13  14   1       41.38       35.54      5.42 o 
 -12  14   1       54.70       52.03      7.22 o 
 -11  14   1       82.97       76.52      5.78 o 
 -10  14   1       80.54       70.48      7.74 o 
  -9  14   1       34.45       36.00      5.47 o 
  -8  14   1       31.97       35.09      5.35 o 
  -7  14   1      121.93      128.86      6.06 o 
  -6  14   1       47.06       45.03      6.01 o 
  -5  14   1       61.60       66.38      5.91 o 
  -4  14   1       10.45       16.31      4.66 o 
  -3  14   1       11.00       21.30      5.53 o 
  -2  14   1        0.50       15.11      5.26 o 
  -1  14   1       48.49       38.86      7.10 o 
 -12  15   1        2.57       17.54      5.64 o 
 -11  15   1       54.80       48.88      6.86 o 
 -10  15   1        7.55       16.61      5.37 o 
  -9  15   1       15.92       26.53      5.52 o 
  -8  15   1        0.43       18.98      6.27 o 
  -7  15   1       26.83       26.60      5.60 o 
  -6  15   1       60.33       56.33      6.67 o 
  -5  15   1        2.30       23.77     10.46 o 
  -4  15   1       15.13       16.37      6.11 o 
  -3  15   1        2.02       14.46      6.12 o 
  -8  16   1       12.08       13.71      6.99 o 
   0   1   2    10634.47    10355.86    449.70 o 
  -1   2   2     3853.63     3223.68     24.73 o 
   0   2   2    12133.57    12318.75     73.75 o 
  -2   3   2     2765.90     2740.27     47.21 o 
  -1   3   2      553.11      620.24      4.65 o 
   0   3   2     2845.83     3077.40     25.42 o 
  -3   4   2       50.07       35.76      1.97 o 
  -2   4   2     2144.11     2045.17     21.50 o 
  -1   4   2      888.86      749.48      5.77 o 
   0   4   2      347.35      312.09      3.49 o 
  -4   5   2     2462.22     2498.91     25.97 o 
  -3   5   2      215.19      156.72      4.75 o 
  -2   5   2     6202.67     5941.18     46.07 o 
  -1   5   2     1415.79     1562.80     11.36 o 
   0   5   2     1398.24     1402.21     15.57 o 
  -5   6   2      944.01      986.87     13.52 o 
  -4   6   2     1633.41     1662.27     32.76 o 
  -3   6   2      552.66      456.57      5.38 o 
  -2   6   2      373.30      372.82      4.18 o 
  -1   6   2       36.44       46.93      2.46 o 
   0   6   2     3946.68     4129.64     34.72 o 
  -6   7   2      523.12      585.76      6.81 o 
  -5   7   2       45.49       39.63      3.45 o 
  -4   7   2     2055.45     2112.02     49.64 o 
  -3   7   2     1862.41     2103.83     30.29 o 
  -2   7   2      277.34      353.98      7.90 o 
  -1   7   2      986.48      949.89      7.41 o 
   0   7   2        5.73       16.66      3.25 o 
  -7   8   2      884.60      985.61     10.94 o 
  -6   8   2     1239.49     1152.00     21.66 o 
  -5   8   2      419.65      371.07      5.52 o 
  -4   8   2       38.42       35.75      3.32 o 
  -3   8   2      319.17      307.63      4.47 o 
  -2   8   2      616.24      677.50     27.57 o 
  -1   8   2      815.97      829.97      8.76 o 
   0   8   2       56.44       40.93      2.83 o 
  -8   9   2       20.78       26.13      4.09 o 
  -7   9   2      545.13      539.68      7.65 o 
  -6   9   2       20.74       22.20      3.44 o 
  -5   9   2      480.43      446.01      5.90 o 
  -4   9   2       39.22       36.43      3.07 o 
  -3   9   2      181.60      159.13      5.14 o 
  -2   9   2      255.30      263.87      4.65 o 
  -1   9   2      597.21      559.80      5.28 o 
   0   9   2       83.40      103.46      5.06 o 
  -9  10   2      344.21      261.18     10.43 o 
  -8  10   2      138.95      131.24      4.42 o 
  -7  10   2       28.41       31.02      5.32 o 
  -6  10   2      135.23      143.14      4.62 o 
  -5  10   2      215.94      240.66      7.20 o 
  -4  10   2      250.87      298.93      6.19 o 
  -3  10   2      307.11      325.47      6.80 o 
  -2  10   2      262.92      238.96      7.03 o 
  -1  10   2       30.44       29.91      3.54 o 
   0  10   2       14.93       18.32      4.60 o 
 -10  11   2      301.99      319.94      7.60 o 
  -9  11   2      162.01      161.73      6.23 o 
  -8  11   2      704.54      666.52     11.28 o 
  -7  11   2      417.92      431.83      9.34 o 
  -6  11   2       28.80       36.14      5.88 o 
  -5  11   2      122.44      114.62      6.85 o 
  -4  11   2      558.37      526.22      7.84 o 
  -3  11   2      198.34      215.23      6.83 o 
  -2  11   2       12.82       11.90      4.84 o 
  -1  11   2       48.09       50.55      5.84 o 
   0  11   2       83.34       88.95      6.87 o 
 -11  12   2        6.06       15.24      6.54 o 
 -10  12   2       52.70       51.08      5.71 o 
  -9  12   2      301.62      321.54      8.80 o 
  -8  12   2      311.09      289.93      4.94 o 
  -7  12   2       59.04       51.68      4.34 o 
  -6  12   2       36.46       36.07      4.44 o 
  -5  12   2       13.15       16.61      4.59 o 
  -4  12   2       32.12       37.27      4.38 o 
  -3  12   2       13.54       15.70      4.56 o 
  -2  12   2       84.71       87.87      6.33 o 
  -1  12   2       75.55       68.57      7.03 o 
   0  12   2       20.19       31.84      5.12 o 
 -12  13   2       53.73       57.40      6.42 o 
 -11  13   2       48.04       41.82      5.68 o 
 -10  13   2        5.52        8.46      5.18 o 
  -9  13   2        1.29       16.10      6.71 o 
  -8  13   2       42.45       39.92      5.35 o 
  -7  13   2       51.04       40.76      5.37 o 
  -6  13   2       70.86       82.21      6.69 o 
  -5  13   2       41.99       55.98      4.31 o 
  -4  13   2       99.95       92.52      5.71 o 
  -3  13   2       81.84       71.21      6.22 o 
  -2  13   2       17.00       20.75      5.05 o 
  -1  13   2        3.45       12.56      6.54 o 
   0  13   2        7.92       14.63      5.76 o 
 -13  14   2       22.39       33.43      7.12 o 
 -12  14   2        2.24       17.47      5.89 o 
 -11  14   2        9.11       26.57      5.64 o 
 -10  14   2        0.90        7.87     12.54 o 
  -9  14   2       22.62       23.01      4.84 o 
  -8  14   2       16.62       19.34      4.73 o 
  -7  14   2       19.34       24.28      4.62 o 
  -6  14   2       49.75       40.15      5.02 o 
  -5  14   2       49.26       42.33      5.98 o 
  -4  14   2       55.99       37.49      5.81 o 
  -3  14   2       20.04       21.44      5.83 o 
  -2  14   2       16.60       22.21      5.93 o 
  -1  14   2        3.31       11.50      6.47 o 
 -12  15   2        2.56       17.33      5.02 o 
 -11  15   2       19.87       32.32      7.26 o 
 -10  15   2        8.36       24.26      5.47 o 
  -9  15   2        3.01       17.66      6.83 o 
  -8  15   2       14.12       15.01      5.78 o 
  -7  15   2       39.70       34.36      6.28 o 
  -6  15   2        9.98       21.11      6.85 o 
  -5  15   2       55.70       43.43      6.79 o 
  -4  15   2        3.29       18.54      7.46 o 
  -3  15   2       14.41       25.23      6.12 o 
   0   1   3     3192.33     2945.25     45.11 o 
  -1   2   3     8531.93     8166.39    221.98 o 
   0   2   3    15532.41    16670.64    173.68 o 
  -2   3   3      126.13      165.43      1.55 o 
  -1   3   3     1793.01     1653.79     19.08 o 
   0   3   3     3755.97     3740.71     23.96 o 
  -3   4   3     2255.00     2313.18     18.85 o 
  -2   4   3     2868.26     2727.99     23.73 o 
  -1   4   3     1668.56     1238.06    161.78 o 
   0   4   3      919.63      817.75      7.99 o 
  -4   5   3     2738.91     2533.57     17.90 o 
  -3   5   3     1594.04     1704.75     40.04 o 
  -2   5   3     3160.66     3136.10     32.50 o 
  -1   5   3     2175.82     2099.73     11.12 o 
   0   5   3     1447.50     1353.25     12.92 o 
  -5   6   3      104.53      117.60      3.01 o 
  -4   6   3      457.96      431.81      3.78 o 
  -3   6   3      184.74      191.66      3.61 o 
  -2   6   3     1531.00     1767.17     11.88 o 
  -1   6   3      404.61      403.82      4.43 o 
   0   6   3      794.06      804.36      8.23 o 
  -6   7   3       16.12       18.79      2.45 o 
  -5   7   3      209.07      237.09      4.08 o 
  -4   7   3      761.83      807.83     11.95 o 
  -3   7   3     1616.67     1739.97     16.12 o 
  -2   7   3      131.64      136.51      3.97 o 
  -1   7   3      433.54      448.65      4.48 o 
   0   7   3      119.56      114.81      4.04 o 
  -7   8   3      268.81      223.64      6.10 o 
  -6   8   3       88.45       81.87      3.18 o 
  -5   8   3     1499.94     1627.84     13.45 o 
  -4   8   3      339.67      408.51      5.69 o 
  -3   8   3      248.92      247.53      4.53 o 
  -2   8   3      151.35      175.92      4.86 o 
  -1   8   3      564.65      548.99      4.94 o 
   0   8   3       74.96       74.34      3.93 o 
  -8   9   3      139.34      147.85      5.47 o 
  -7   9   3      140.57      162.28      5.43 o 
  -6   9   3      446.96      396.07      6.48 o 
  -5   9   3       74.03       88.76      3.48 o 
  -4   9   3      201.90      249.09      4.23 o 
  -3   9   3      331.66      335.57      5.86 o 
  -2   9   3      117.82      115.27      4.52 o 
  -1   9   3      180.55      191.69      5.69 o 
   0   9   3      325.34      288.53      5.30 o 
  -9  10   3      308.90      276.76      7.61 o 
  -8  10   3       23.72       21.29      3.14 o 
  -7  10   3      103.59       89.71      4.53 o 
  -6  10   3       49.13       45.90      3.75 o 
  -5  10   3      132.68      145.76      5.81 o 
  -4  10   3      164.95      148.39      5.86 o 
  -3  10   3       66.76       59.14      5.13 o 
  -2  10   3      153.85      132.29      4.73 o 
  -1  10   3      346.56      317.09      5.57 o 
   0  10   3        1.97       10.86      4.86 o 
 -10  11   3      260.19      234.47      8.00 o 
  -9  11   3       23.65       21.99      3.71 o 
  -8  11   3       18.29       15.85      4.61 o 
  -7  11   3      202.45      213.91      6.02 o 
  -6  11   3      186.80      167.40      5.73 o 
  -5  11   3        7.59       22.56      4.70 o 
  -4  11   3      429.03      442.46      8.14 o 
  -3  11   3      478.99      511.26     13.92 o 
  -2  11   3      183.70      158.38      5.79 o 
  -1  11   3      323.68      313.32      6.26 o 
   0  11   3       66.91       70.27      5.53 o 
 -11  12   3       71.06       62.13      5.93 o 
 -10  12   3       37.78       34.56      5.49 o 
  -9  12   3       41.19       45.78      4.54 o 
  -8  12   3        8.29       15.36      3.26 o 
  -7  12   3       63.98       62.58      5.60 o 
  -6  12   3      157.09      135.11      6.46 o 
  -5  12   3      152.03      173.02      8.63 o 
  -4  12   3       68.00       67.89      3.95 o 
  -3  12   3      366.37      321.51      9.60 o 
  -2  12   3      113.75       95.93      6.36 o 
  -1  12   3      231.71      202.63      7.10 o 
   0  12   3      108.37      104.47      7.17 o 
 -12  13   3       10.08       19.71      5.22 o 
 -11  13   3        3.30       13.13      5.67 o 
 -10  13   3        2.38       19.19      4.60 o 
  -9  13   3       85.27       69.23      5.32 o 
  -8  13   3       29.85       40.11      5.94 o 
  -7  13   3       90.99       82.59      4.98 o 
  -6  13   3       14.90       18.25      4.38 o 
  -5  13   3       12.71       16.80      4.68 o 
  -4  13   3      113.41      116.44      6.04 o 
  -3  13   3       23.38       23.44      6.37 o 
  -2  13   3       25.12       28.94      4.78 o 
  -1  13   3       36.00       33.49      6.15 o 
   0  13   3       21.44       34.53      6.90 o 
 -13  14   3        1.92       17.63      6.58 o 
 -12  14   3       14.31       30.17      6.57 o 
 -11  14   3       18.29       20.03      5.84 o 
 -10  14   3        8.29       21.31      7.17 o 
  -9  14   3       29.46       27.05      5.40 o 
  -8  14   3        6.91       18.99      5.36 o 
  -7  14   3       37.15       40.45      5.41 o 
  -6  14   3       21.60       25.79      5.25 o 
  -5  14   3       54.15       50.10      5.20 o 
  -4  14   3        7.40       24.66      4.16 o 
  -3  14   3       35.11       30.99      6.81 o 
  -2  14   3       28.48       34.05      6.70 o 
  -1  14   3       11.51       36.23      7.27 o 
 -12  15   3       20.53       36.49      6.73 o 
 -11  15   3       12.87       19.87      5.91 o 
 -10  15   3       11.69       22.15      9.02 o 
  -9  15   3       21.87       22.74      6.16 o 
  -8  15   3        1.17       13.19      5.40 o 
  -7  15   3       30.26       33.21      5.53 o 
  -6  15   3       19.01       30.26      6.22 o 
  -5  15   3       12.33       18.32      5.74 o 
  -4  15   3       13.21       10.56      6.33 o 
  -3  15   3       22.88       30.15      6.57 o 
   0   1   4     1044.52      772.58    177.53 o 
  -1   2   4     2589.13     2691.42     13.25 o 
   0   2   4     1817.23     1734.49     12.64 o 
  -2   3   4      715.85      675.81      5.53 o 
  -1   3   4     5070.86     4586.47     36.04 o 
   0   3   4      413.39      440.92      3.76 o 
  -3   4   4     1000.45      878.17      5.15 o 
  -2   4   4      167.58      187.61      4.98 o 
  -1   4   4      332.42      347.92      3.90 o 
   0   4   4     1709.04     1724.18     13.18 o 
  -4   5   4     3124.24     3241.75     20.55 o 
  -3   5   4      426.49      450.38      8.73 o 
  -2   5   4     3133.04     3167.38     28.41 o 
  -1   5   4     1722.97     1651.27      8.75 o 
   0   5   4     1420.59     1452.30     12.68 o 
  -5   6   4      442.16      549.53      4.63 o 
  -4   6   4      402.97      407.46      6.86 o 
  -3   6   4     2056.15     2282.35     27.94 o 
  -2   6   4     2425.52     2632.07     14.28 o 
  -1   6   4      642.95      530.00      4.73 o 
   0   6   4      771.59      785.78     11.55 o 
  -6   7   4       79.74       88.50      2.90 o 
  -5   7   4      437.69      446.94      5.07 o 
  -4   7   4       56.52       36.40      2.94 o 
  -3   7   4      353.74      417.81      8.20 o 
  -2   7   4     1092.53     1097.40     17.00 o 
  -1   7   4      623.35      728.20     10.67 o 
   0   7   4      633.22      660.72     20.50 o 
  -7   8   4      292.56      245.40      4.35 o 
  -6   8   4       50.23       75.15      3.29 o 
  -5   8   4      382.88      417.57      5.69 o 
  -4   8   4      204.56      197.48      6.36 o 
  -3   8   4      661.30      685.69     11.60 o 
  -2   8   4      341.26      319.04      5.05 o 
  -1   8   4      277.08      263.75      3.88 o 
   0   8   4      428.54      391.03      6.50 o 
  -8   9   4      154.97      135.13      5.60 o 
  -7   9   4       94.26      105.50      5.16 o 
  -6   9   4        4.45       11.76      3.16 o 
  -5   9   4       59.13       55.44      3.58 o 
  -4   9   4       44.01       44.62      3.19 o 
  -3   9   4      387.79      456.06      7.30 o 
  -2   9   4      136.58      125.13      3.93 o 
  -1   9   4      274.22      251.58      5.08 o 
   0   9   4      427.22      410.01      6.22 o 
  -9  10   4      123.25      123.78      4.90 o 
  -8  10   4       17.40       29.05      4.40 o 
  -7  10   4      260.28      223.22      5.28 o 
  -6  10   4       72.54       65.06      3.82 o 
  -5  10   4      176.57      208.50      4.39 o 
  -4  10   4       58.62       54.15      3.41 o 
  -3  10   4       30.33       18.88      3.60 o 
  -2  10   4       13.30       17.04      3.79 o 
  -1  10   4       31.70       39.75      4.86 o 
   0  10   4       30.80       30.96      4.33 o 
 -10  11   4      230.60      256.56      7.57 o 
  -9  11   4      142.13      133.24      5.04 o 
  -8  11   4       51.76       48.92      4.32 o 
  -7  11   4      243.94      252.10      5.30 o 
  -6  11   4      159.00      149.44      5.29 o 
  -5  11   4      303.69      310.67      6.59 o 
  -4  11   4      159.63      169.22      6.94 o 
  -3  11   4       20.57       21.84      4.00 o 
  -2  11   4       70.52       50.07      4.90 o 
  -1  11   4      206.09      190.70      8.41 o 
   0  11   4       15.42       19.74      4.75 o 
 -11  12   4       53.24       45.41      7.18 o 
 -10  12   4       95.87       96.15      5.99 o 
  -9  12   4       50.00       56.90      4.64 o 
  -8  12   4      120.22      117.92      7.06 o 
  -7  12   4      151.94      162.91      4.95 o 
  -6  12   4       50.94       46.58      5.01 o 
  -5  12   4       74.81      102.35      7.85 o 
  -4  12   4       64.14       69.61      4.34 o 
  -3  12   4       79.01       67.95      5.01 o 
  -2  12   4       20.20       24.36      5.42 o 
  -1  12   4       77.06       82.42      6.02 o 
   0  12   4       63.09       58.36      6.10 o 
 -12  13   4       24.73       26.78      6.15 o 
 -11  13   4        2.69       16.17      6.63 o 
 -10  13   4       13.23       30.64      7.54 o 
  -9  13   4        4.34       19.28      5.46 o 
  -8  13   4       94.39       95.82      5.93 o 
  -7  13   4       15.23       14.81      4.03 o 
  -6  13   4       67.80       53.58      5.68 o 
  -5  13   4       21.67       24.87      4.22 o 
  -4  13   4        7.52       22.96      5.97 o 
  -3  13   4       27.74       37.36      6.34 o 
  -2  13   4       13.76       14.47      4.84 o 
  -1  13   4       60.02       58.74      7.28 o 
   0  13   4       18.66       27.43      5.82 o 
 -13  14   4        5.64       16.01      7.09 o 
 -12  14   4        4.98       18.53      5.78 o 
 -11  14   4        6.35       10.21      5.87 o 
 -10  14   4        1.26       15.41      5.63 o 
  -9  14   4       44.56       39.24      4.78 o 
  -8  14   4        5.94       22.14      5.54 o 
  -7  14   4       86.40       76.77      4.54 o 
  -6  14   4       80.71       65.07      5.52 o 
  -5  14   4        9.74       14.10      4.92 o 
  -4  14   4       21.83       28.37      5.46 o 
  -3  14   4        1.85       20.66      7.68 o 
  -2  14   4       13.75       20.58      5.65 o 
  -1  14   4       40.92       29.65      6.66 o 
 -11  15   4        3.49       19.09      7.92 o 
 -10  15   4       20.12       20.93      7.71 o 
  -9  15   4       32.75       40.39      6.40 o 
  -8  15   4       14.26       26.36      8.42 o 
  -7  15   4        6.56       15.70      5.85 o 
  -6  15   4       15.42       20.54      5.24 o 
  -5  15   4       23.02       30.79      5.22 o 
  -4  15   4        2.59       18.61      9.84 o 
   0   1   5     1025.85     1153.33     10.13 o 
  -1   2   5     1199.38     1177.63     14.82 o 
   0   2   5     1141.13     1137.66      8.08 o 
  -2   3   5      201.73      284.58      4.92 o 
  -1   3   5      424.67      391.73      3.68 o 
   0   3   5     1637.42     1652.50     16.71 o 
  -3   4   5      239.18      225.25      4.08 o 
  -2   4   5      167.33      159.72      2.87 o 
  -1   4   5     1165.08     1269.11     10.75 o 
   0   4   5     1543.70     1716.90     24.13 o 
  -4   5   5     1903.37     1873.56     14.33 o 
  -3   5   5        9.64       11.87      2.09 o 
  -2   5   5      529.26      558.52      6.74 o 
  -1   5   5      151.40      157.05      3.36 o 
   0   5   5      472.73      495.07      7.18 o 
  -5   6   5      777.41      799.80      7.73 o 
  -4   6   5      254.24      235.64      4.10 o 
  -3   6   5      254.76      266.60      6.84 o 
  -2   6   5      217.36      246.93      4.07 o 
  -1   6   5       14.29       20.90      2.62 o 
   0   6   5      368.04      426.76      8.85 o 
  -6   7   5      373.21      287.72      4.57 o 
  -5   7   5      467.83      457.61     10.16 o 
  -4   7   5      155.22      189.50      3.20 o 
  -3   7   5      653.88      590.86      8.00 o 
  -2   7   5      146.35      126.66      2.70 o 
  -1   7   5        7.19        6.04      2.56 o 
   0   7   5      190.44      185.00      5.18 o 
  -7   8   5       78.96       87.86      4.18 o 
  -6   8   5      384.34      426.40     11.18 o 
  -5   8   5      255.58      247.72      4.01 o 
  -4   8   5       49.00       67.37      3.02 o 
  -3   8   5      884.48     1028.79     32.94 o 
  -2   8   5     1346.78     1456.80     16.44 o 
  -1   8   5      808.32      744.08      7.79 o 
   0   8   5       85.90       68.89      4.32 o 
  -8   9   5      279.58      288.40      6.72 o 
  -7   9   5      632.56      648.43     12.33 o 
  -6   9   5       80.35       85.55      4.52 o 
  -5   9   5        3.51        6.71      2.73 o 
  -4   9   5      277.23      262.83      7.59 o 
  -3   9   5       94.95      106.11      3.53 o 
  -2   9   5      105.38       98.93      4.17 o 
  -1   9   5      635.71      654.87     17.24 o 
   0   9   5       77.78       87.15      3.58 o 
  -9  10   5       55.36       54.14      4.45 o 
  -8  10   5       59.99       55.41      4.46 o 
  -7  10   5       59.56       75.89      5.58 o 
  -6  10   5      266.23      269.35      6.05 o 
  -5  10   5      416.13      388.21      6.87 o 
  -4  10   5      581.45      550.36      9.62 o 
  -3  10   5      203.94      186.25      5.93 o 
  -2  10   5      140.72      136.26      4.73 o 
  -1  10   5       91.59      112.43      5.41 o 
   0  10   5      387.35      342.44      4.95 o 
 -10  11   5       73.09       90.75      4.91 o 
  -9  11   5      158.35      140.87      6.70 o 
  -8  11   5      446.57      439.30      8.73 o 
  -7  11   5      407.28      372.88      5.04 o 
  -6  11   5       49.15       32.53      4.77 o 
  -5  11   5      535.69      580.64     11.60 o 
  -4  11   5      307.09      302.45      6.63 o 
  -3  11   5      310.24      294.44      6.34 o 
  -2  11   5      310.27      325.57      7.40 o 
  -1  11   5      189.46      196.93      6.26 o 
   0  11   5       31.92       30.25      4.46 o 
 -11  12   5       12.38       12.71      4.55 o 
 -10  12   5        3.68        9.01      4.89 o 
  -9  12   5      105.44      116.85      5.56 o 
  -8  12   5      190.64      186.63      6.84 o 
  -7  12   5        4.61       18.66      5.32 o 
  -6  12   5      179.26      189.26      4.75 o 
  -5  12   5        9.13       16.47      4.04 o 
  -4  12   5       44.01       33.01      5.73 o 
  -3  12   5       13.77       23.44      4.38 o 
  -2  12   5       71.05       83.01      6.67 o 
  -1  12   5       49.45       40.96      4.60 o 
   0  12   5       35.14       40.40      4.63 o 
 -12  13   5       23.01       23.67      6.34 o 
 -11  13   5        4.55       20.31      6.12 o 
 -10  13   5        0.18       15.68      6.57 o 
  -9  13   5       11.71       12.62      3.77 o 
  -8  13   5       46.27       55.93      5.21 o 
  -7  13   5      106.78      121.79      6.08 o 
  -6  13   5      284.32      255.41      8.19 o 
  -5  13   5       47.30       45.92      5.54 o 
  -4  13   5       41.12       44.07      5.40 o 
  -3  13   5        5.00       13.42     11.33 o 
  -2  13   5       23.83       25.54      5.34 o 
  -1  13   5       78.29       69.71      5.90 o 
   0  13   5        3.82       19.38      8.61 o 
 -12  14   5        6.02       21.44      4.58 o 
 -11  14   5        2.12       14.52      7.48 o 
 -10  14   5        1.54       15.12      5.92 o 
  -9  14   5       20.85       23.37      7.39 o 
  -8  14   5       19.88       19.33      7.04 o 
  -7  14   5        8.29       15.89      5.04 o 
  -6  14   5       16.42       18.90      4.72 o 
  -5  14   5        7.24       19.96      6.21 o 
  -4  14   5       11.21       13.00      5.04 o 
  -3  14   5       20.55       36.55      5.45 o 
  -2  14   5        8.87       20.96     10.04 o 
 -11  15   5        7.49       18.22      5.70 o 
 -10  15   5       12.21       24.72      5.15 o 
  -9  15   5       33.94       32.78      6.23 o 
  -8  15   5       43.05       44.94      5.69 o 
  -7  15   5        4.01        9.32      5.31 o 
  -6  15   5       10.34       18.86      6.83 o 
  -5  15   5        8.54       19.74      5.94 o 
  -4  15   5        9.80       16.35      6.48 o 
   0   0   6    10227.74    10258.87    123.34 o 
   0   1   6      279.09      253.33      4.35 o 
  -1   2   6     1528.21     1591.92      9.51 o 
   0   2   6     4185.91     4204.75     41.04 o 
  -2   3   6       48.85       61.18      1.39 o 
  -1   3   6      848.93      755.08      7.53 o 
   0   3   6      295.05      251.26      5.71 o 
  -3   4   6     1958.22     2008.65     24.35 o 
  -2   4   6      453.47      392.69      7.79 o 
  -1   4   6      710.70      621.45      6.72 o 
   0   4   6      704.63      723.82     18.29 o 
  -4   5   6     2443.19     2715.03     22.76 o 
  -3   5   6     1580.23     1554.00     12.96 o 
  -2   5   6      385.09      442.53      8.36 o 
  -1   5   6     3959.22     4133.67     49.44 o 
   0   5   6      534.81      588.85      8.54 o 
  -5   6   6       94.01       79.08      2.78 o 
  -4   6   6      979.32     1002.59      9.16 o 
  -3   6   6       39.02       51.18      2.77 o 
  -2   6   6      310.83      342.74      4.13 o 
  -1   6   6      158.38      149.64      4.39 o 
   0   6   6      879.70      902.95     12.49 o 
  -6   7   6      366.62      320.14      5.56 o 
  -5   7   6       40.27       38.86      3.61 o 
  -4   7   6       70.23       63.47      2.45 o 
  -3   7   6       44.33       50.03      2.47 o 
  -2   7   6       88.11       86.48      3.65 o 
  -1   7   6      169.82      143.52      4.96 o 
   0   7   6      168.87      181.74      4.31 o 
  -7   8   6       67.74       76.60      3.04 o 
  -6   8   6      795.30      848.60     10.62 o 
  -5   8   6      837.04      885.21     11.86 o 
  -4   8   6      138.90      136.47      4.67 o 
  -3   8   6       73.25       56.53      3.21 o 
  -2   8   6       73.55       79.55      2.71 o 
  -1   8   6      210.82      225.54      4.19 o 
   0   8   6      148.84      138.86      5.57 o 
  -8   9   6      166.26      186.59      6.58 o 
  -7   9   6       53.63       53.33      3.03 o 
  -6   9   6        5.25        7.50      2.78 o 
  -5   9   6       29.94       28.50      3.55 o 
  -4   9   6       87.92       87.18      3.49 o 
  -3   9   6       66.36       50.49      4.25 o 
  -2   9   6      110.98      106.37      3.52 o 
  -1   9   6      318.24      306.24     16.89 o 
   0   9   6      112.09      121.84      4.89 o 
  -9  10   6      318.25      298.20      7.32 o 
  -8  10   6       97.75      101.75      4.69 o 
  -7  10   6      102.98       88.58      4.21 o 
  -6  10   6      105.02      102.57      4.47 o 
  -5  10   6      202.19      182.96      5.35 o 
  -4  10   6       13.70       13.57      2.84 o 
  -3  10   6       22.79       31.89      3.54 o 
  -2  10   6      104.02      112.41      5.24 o 
  -1  10   6       17.97       18.11      3.69 o 
   0  10   6      319.32      304.29      7.33 o 
 -10  11   6       48.57       45.32      6.03 o 
  -9  11   6       58.32       59.87      5.00 o 
  -8  11   6       37.18       47.71      4.24 o 
  -7  11   6      459.94      430.66      8.97 o 
  -6  11   6       81.86       82.66      4.59 o 
  -5  11   6       52.98       44.98      4.06 o 
  -4  11   6      410.80      442.24      8.56 o 
  -3  11   6      126.97      138.25      6.39 o 
  -2  11   6       14.86       19.98      3.99 o 
  -1  11   6       94.11       82.21      6.14 o 
   0  11   6      214.52      197.66      7.09 o 
 -11  12   6       77.73       87.25      6.47 o 
 -10  12   6        0.23       11.60      6.32 o 
  -9  12   6        8.84       13.30      4.46 o 
  -8  12   6       54.09       57.07      4.93 o 
  -7  12   6       64.37       48.30      4.59 o 
  -6  12   6       41.47       50.64      4.82 o 
  -5  12   6       32.67       27.65      5.40 o 
  -4  12   6       73.32       58.69      6.31 o 
  -3  12   6       30.71       25.58      5.16 o 
  -2  12   6       34.68       33.48      5.62 o 
  -1  12   6      292.47      268.88     11.96 o 
   0  12   6       78.15       67.06      7.72 o 
 -12  13   6       19.05       29.24      5.01 o 
 -11  13   6       14.98       27.72      6.09 o 
 -10  13   6       25.12       19.72      3.96 o 
  -9  13   6       60.50       49.54      4.83 o 
  -8  13   6       30.38       31.87      3.70 o 
  -7  13   6      139.57      124.03      5.98 o 
  -6  13   6       25.02       30.51      4.23 o 
  -5  13   6       28.85       34.27      3.74 o 
  -4  13   6       89.88       89.07      6.63 o 
  -3  13   6       14.89       26.41      5.82 o 
  -2  13   6        9.55       20.29      4.71 o 
  -1  13   6       20.65       19.90      4.39 o 
   0  13   6       24.16       39.05      8.00 o 
 -12  14   6       16.82       24.20      5.70 o 
 -11  14   6        0.37       20.52      5.64 o 
 -10  14   6        9.39       12.36      5.07 o 
  -9  14   6       64.64       59.59      6.82 o 
  -8  14   6       35.80       31.11      5.70 o 
  -7  14   6       14.31       25.24      4.88 o 
  -6  14   6       43.71       40.84      5.56 o 
  -5  14   6       14.51       22.20      5.70 o 
  -4  14   6        7.07       16.08      6.43 o 
  -3  14   6       11.15       32.42      7.03 o 
  -2  14   6       21.44       23.78      7.78 o 
 -10  15   6        0.59       18.69      6.99 o 
  -9  15   6       27.42       33.88      5.08 o 
  -8  15   6        6.16       23.31      5.52 o 
  -7  15   6        8.20       33.85      7.47 o 
  -6  15   6        8.62       26.18     10.08 o 
  -5  15   6        4.68       20.57      6.55 o 
   0   1   7      993.32     1020.56     16.46 o 
  -1   2   7     1092.46     1097.72      8.83 o 
   0   2   7      124.44      120.77      2.51 o 
  -2   3   7     1547.56     1513.08     24.84 o 
  -1   3   7     2069.47     2256.40     24.48 o 
   0   3   7     2618.17     2551.10     25.32 o 
  -3   4   7      981.01     1036.01      6.82 o 
  -2   4   7      997.87     1149.23     30.92 o 
  -1   4   7       87.44       68.23      1.54 o 
   0   4   7     1147.39     1218.59     20.54 o 
  -4   5   7       20.88       37.85      1.94 o 
  -3   5   7       27.49       30.62      1.85 o 
  -2   5   7      112.01      126.66      4.55 o 
  -1   5   7      298.68      329.57      5.78 o 
   0   5   7      145.30      135.14      3.08 o 
  -5   6   7     1030.62     1052.80      7.65 o 
  -4   6   7      646.40      745.44     12.05 o 
  -3   6   7      379.29      406.33      9.46 o 
  -2   6   7     1162.06     1199.89      9.12 o 
  -1   6   7     1035.42     1036.56     15.70 o 
   0   6   7      117.43      134.06      3.33 o 
  -6   7   7      109.66      107.35      4.09 o 
  -5   7   7      669.47      669.68      7.03 o 
  -4   7   7      120.19      125.89      4.13 o 
  -3   7   7      124.18      137.88      3.56 o 
  -2   7   7      133.63      123.29      3.53 o 
  -1   7   7      109.16      124.36      3.42 o 
   0   7   7       49.68       49.25      3.25 o 
  -7   8   7      106.09      118.77      3.43 o 
  -6   8   7      346.92      331.38      7.66 o 
  -5   8   7       27.68       25.35      3.62 o 
  -4   8   7      511.69      502.84      6.67 o 
  -3   8   7       96.36       87.48      3.11 o 
  -2   8   7      202.37      197.47      3.91 o 
  -1   8   7      114.26      100.00      4.08 o 
   0   8   7      791.51      837.06      9.63 o 
  -8   9   7        2.66        7.39      4.76 o 
  -7   9   7      152.17      172.61      6.23 o 
  -6   9   7       62.95       76.03      3.97 o 
  -5   9   7       99.72       89.78      4.30 o 
  -4   9   7      196.91      190.88      4.92 o 
  -3   9   7        0.83        6.77      2.98 o 
  -2   9   7      110.49      105.73      3.45 o 
  -1   9   7      282.21      293.64      6.60 o 
   0   9   7       85.41       68.84      4.72 o 
  -9  10   7      368.48      360.60      7.95 o 
  -8  10   7      323.24      324.71      7.66 o 
  -7  10   7      266.49      232.74      5.55 o 
  -6  10   7       86.21      102.50      4.75 o 
  -5  10   7      235.37      235.41      6.47 o 
  -4  10   7      150.14      145.24      5.17 o 
  -3  10   7      118.29      109.51      4.38 o 
  -2  10   7       70.60       84.75      5.41 o 
  -1  10   7       49.64       38.09      5.60 o 
   0  10   7        6.62        8.05      5.24 o 
 -10  11   7      153.93      153.77      5.71 o 
  -9  11   7       14.80       21.93      4.76 o 
  -8  11   7       54.75       45.13      5.14 o 
  -7  11   7       41.94       42.87      4.54 o 
  -6  11   7      494.14      453.97     12.71 o 
  -5  11   7      576.86      533.31     13.07 o 
  -4  11   7       85.44       98.27      5.11 o 
  -3  11   7      125.34      108.51      5.69 o 
  -2  11   7        7.90       16.88      4.67 o 
  -1  11   7       81.32       71.66      6.02 o 
   0  11   7       40.74       35.54      4.79 o 
 -11  12   7        8.14       16.06      6.41 o 
 -10  12   7       54.63       50.94      6.57 o 
  -9  12   7        8.98       14.08      3.54 o 
  -8  12   7       11.01       13.82      4.33 o 
  -7  12   7       12.34       22.44      4.81 o 
  -6  12   7        7.33       18.38      6.74 o 
  -5  12   7      111.70      116.29      6.30 o 
  -4  12   7       11.80       16.65      6.45 o 
  -3  12   7      116.51      117.87      5.32 o 
  -2  12   7       90.51       80.65      6.26 o 
  -1  12   7       52.55       41.89      4.50 o 
   0  12   7       57.67       65.28      6.82 o 
 -12  13   7       28.00       29.63      5.24 o 
 -11  13   7       10.14       15.46      4.68 o 
 -10  13   7       62.69       54.35      5.73 o 
  -9  13   7       47.49       47.06      4.78 o 
  -8  13   7       57.80       48.48      5.09 o 
  -7  13   7       17.08       21.81      4.90 o 
  -6  13   7        0.37       10.39      7.45 o 
  -5  13   7        1.79       26.85      5.77 o 
  -4  13   7       29.29       32.10      4.85 o 
  -3  13   7       17.07       21.09      4.11 o 
  -2  13   7        7.19       17.66      6.57 o 
  -1  13   7        5.56       15.86      5.90 o 
   0  13   7        1.64       14.17      7.62 o 
 -11  14   7        3.63       12.81     10.92 o 
 -10  14   7        5.65        9.15      4.33 o 
  -9  14   7        5.57       25.14      6.54 o 
  -8  14   7       12.09       20.06      7.41 o 
  -7  14   7       15.07       24.96      5.89 o 
  -6  14   7       22.12       33.77      4.88 o 
  -5  14   7       10.23       19.46      6.08 o 
  -4  14   7        9.40       14.72      7.57 o 
  -3  14   7        8.74       13.55      9.58 o 
  -8  15   7       25.54       27.61      5.76 o 
  -7  15   7       47.89       42.90      5.77 o 
   0   1   8      167.15      183.72      6.45 o 
  -1   2   8     2364.72     2284.20    207.24 o 
   0   2   8      541.76      609.24      5.24 o 
  -2   3   8      284.01      266.47      2.55 o 
  -1   3   8     2119.59     2086.95     30.66 o 
   0   3   8      455.70      524.31     15.51 o 
  -3   4   8      629.12      740.35      9.42 o 
  -2   4   8        3.39        4.57      1.51 o 
  -1   4   8      288.36      309.36      2.90 o 
   0   4   8      397.81      475.18      4.98 o 
  -4   5   8      309.77      309.45      3.75 o 
  -3   5   8      344.08      365.38      7.74 o 
  -2   5   8      164.14      187.24      4.24 o 
  -1   5   8      425.60      440.58      8.40 o 
   0   5   8      330.58      311.97      5.25 o 
  -5   6   8      260.45      231.39      3.87 o 
  -4   6   8      546.34      561.55      6.31 o 
  -3   6   8      104.14      101.52      4.83 o 
  -2   6   8       82.81       71.15      2.19 o 
  -1   6   8       84.81       80.20      1.93 o 
   0   6   8      758.04      810.90      7.92 o 
  -6   7   8      428.16      390.20      5.66 o 
  -5   7   8      716.48      759.39     10.34 o 
  -4   7   8      745.33      733.31      8.58 o 
  -3   7   8       64.69       73.32      3.29 o 
  -2   7   8      183.17      178.49      3.44 o 
  -1   7   8      241.22      213.42      4.07 o 
   0   7   8       62.44       53.46      2.45 o 
  -7   8   8      333.67      340.30      7.25 o 
  -6   8   8       25.22       28.53      3.44 o 
  -5   8   8       36.49       45.72      3.03 o 
  -4   8   8      213.76      203.01      4.47 o 
  -3   8   8      123.74      128.39      4.42 o 
  -2   8   8       36.16       35.04      3.11 o 
  -1   8   8      116.29      119.63      4.07 o 
   0   8   8      989.83     1014.44      7.68 o 
  -8   9   8      189.44      190.02      4.51 o 
  -7   9   8        2.64       15.23      4.18 o 
  -6   9   8      174.81      190.30      4.74 o 
  -5   9   8      116.41      109.10      4.38 o 
  -4   9   8      114.80      122.45      5.30 o 
  -3   9   8       75.20       68.61      3.83 o 
  -2   9   8      126.61      112.88      3.95 o 
  -1   9   8      169.94      192.74      6.45 o 
   0   9   8       25.75       17.80      3.33 o 
  -9  10   8       25.15       25.58      4.37 o 
  -8  10   8        4.00       12.55      5.41 o 
  -7  10   8      312.05      329.40      9.24 o 
  -6  10   8      139.65      143.74      4.82 o 
  -5  10   8      120.33      110.70      5.36 o 
  -4  10   8      350.89      369.68     20.37 o 
  -3  10   8       44.37       29.50      3.68 o 
  -2  10   8       42.78       44.80      4.23 o 
  -1  10   8        6.09       17.58      5.41 o 
   0  10   8       75.27       61.39      5.60 o 
 -10  11   8       93.31       90.57      5.34 o 
  -9  11   8       71.86       63.75      4.45 o 
  -8  11   8       67.20       61.15      4.30 o 
  -7  11   8      106.45      114.18      5.12 o 
  -6  11   8      206.66      175.54      6.46 o 
  -5  11   8       19.45       29.42      3.24 o 
  -4  11   8       79.77       70.50      4.00 o 
  -3  11   8       31.78       37.32      4.74 o 
  -2  11   8       52.03       65.56      5.52 o 
  -1  11   8      231.51      233.98      7.77 o 
   0  11   8       53.20       65.38      4.94 o 
 -11  12   8        7.23       13.20      4.10 o 
 -10  12   8       68.41       67.59      7.98 o 
  -9  12   8        0.86       14.31      5.17 o 
  -8  12   8       58.03       61.42      4.38 o 
  -7  12   8       75.45       63.43      4.54 o 
  -6  12   8      199.41      197.22      6.31 o 
  -5  12   8       17.31       16.40      4.44 o 
  -4  12   8       38.30       38.90      4.87 o 
  -3  12   8        2.00        6.72      4.87 o 
  -2  12   8       89.22       91.96      6.39 o 
  -1  12   8       26.42       16.55      4.31 o 
   0  12   8        1.16       12.72      5.07 o 
 -12  13   8        8.23       14.61      5.13 o 
 -11  13   8       11.18       20.03      7.43 o 
 -10  13   8       86.96       66.38      7.70 o 
  -9  13   8       43.74       39.49      3.91 o 
  -8  13   8        9.01       16.17      4.65 o 
  -7  13   8       20.75       31.79      4.86 o 
  -6  13   8       50.70       40.35      5.37 o 
  -5  13   8       53.69       49.83      4.46 o 
  -4  13   8       40.59       50.02      6.18 o 
  -3  13   8       31.58       29.35      6.88 o 
  -2  13   8       14.43       11.96      5.34 o 
  -1  13   8       12.17       13.83      5.08 o 
 -10  14   8       52.99       47.55      8.52 o 
  -9  14   8        3.62       19.61      8.56 o 
  -8  14   8        7.51       21.66      4.44 o 
  -7  14   8        3.14        7.71      5.07 o 
  -6  14   8       18.36       34.16      6.75 o 
  -5  14   8        5.43       14.09      4.44 o 
  -4  14   8        2.65       23.93      6.02 o 
   0   1   9      186.04      184.26      2.27 o 
  -1   2   9      873.36      893.45     54.23 o 
   0   2   9     1660.75     1633.08     46.89 o 
  -2   3   9      739.02      752.42     13.24 o 
  -1   3   9      261.09      259.77      3.71 o 
   0   3   9      153.28      148.89      4.24 o 
  -3   4   9      297.99      322.03      5.58 o 
  -2   4   9      234.51      270.14      5.41 o 
  -1   4   9      304.47      338.43      4.55 o 
   0   4   9      262.16      266.76      5.26 o 
  -4   5   9       48.62       47.25      2.12 o 
  -3   5   9      149.81      155.96      5.68 o 
  -2   5   9      481.81      432.18      9.50 o 
  -1   5   9      756.12      735.08     12.65 o 
   0   5   9      146.00      141.18      6.55 o 
  -5   6   9      683.01      653.13      8.68 o 
  -4   6   9       47.72       49.53      2.57 o 
  -3   6   9      356.14      313.02      6.93 o 
  -2   6   9      113.20      104.72      3.20 o 
  -1   6   9       15.21       18.71      2.83 o 
   0   6   9      722.15      696.82      8.40 o 
  -6   7   9      160.18      168.07      3.41 o 
  -5   7   9       31.37       33.65      1.42 o 
  -4   7   9       70.65       58.79      2.99 o 
  -3   7   9      181.48      176.16      6.27 o 
  -2   7   9       90.06       91.16      3.14 o 
  -1   7   9      524.90      509.00      9.80 o 
   0   7   9       61.11       62.65      3.47 o 
  -7   8   9      192.30      166.32      4.59 o 
  -6   8   9       42.46       48.03      3.38 o 
  -5   8   9      205.98      240.73      9.43 o 
  -4   8   9      213.51      211.60      4.05 o 
  -3   8   9      288.91      295.31      5.31 o 
  -2   8   9       73.20       78.39      3.62 o 
  -1   8   9       90.31      111.72      5.36 o 
   0   8   9       51.92       51.95      3.58 o 
  -8   9   9      202.73      187.25      4.68 o 
  -7   9   9       68.74       67.22      4.87 o 
  -6   9   9       55.46       49.78      3.22 o 
  -5   9   9       36.24       37.54      2.61 o 
  -4   9   9      416.17      446.82      8.32 o 
  -3   9   9      103.43      117.57      5.17 o 
  -2   9   9       25.77       25.21      4.57 o 
  -1   9   9       41.11       37.90      4.45 o 
   0   9   9      224.48      196.54      4.67 o 
  -9  10   9        4.72       11.40      3.71 o 
  -8  10   9       56.06       62.12      4.41 o 
  -7  10   9       10.03       12.38      4.22 o 
  -6  10   9      148.34      143.31      4.63 o 
  -5  10   9      244.32      258.69     12.56 o 
  -4  10   9       88.30       86.94      4.93 o 
  -3  10   9      274.76      299.42     13.40 o 
  -2  10   9      504.99      483.30     18.28 o 
  -1  10   9      131.71      130.69      5.10 o 
   0  10   9       15.27       15.41      4.22 o 
 -10  11   9       12.80       19.56      4.06 o 
  -9  11   9       50.20       41.03      3.67 o 
  -8  11   9       49.53       46.29      3.71 o 
  -7  11   9      186.47      204.74      5.50 o 
  -6  11   9       80.35       78.52      4.96 o 
  -5  11   9       17.92       21.54      4.88 o 
  -4  11   9       21.12       23.62      4.50 o 
  -3  11   9       18.53       26.39      3.73 o 
  -2  11   9       19.50       23.95      4.68 o 
  -1  11   9       14.31       22.87      5.02 o 
   0  11   9       59.20       58.24      5.38 o 
 -11  12   9        1.93       17.08      6.15 o 
 -10  12   9        3.65        9.66      4.06 o 
  -9  12   9       38.76       42.95      5.81 o 
  -8  12   9       69.46       66.20      5.48 o 
  -7  12   9       11.79       15.78      4.21 o 
  -6  12   9       18.27       19.11      6.52 o 
  -5  12   9      114.28      105.52      5.63 o 
  -4  12   9        4.40        8.72      4.53 o 
  -3  12   9       31.45       33.23      4.57 o 
  -2  12   9        4.05       15.84     10.61 o 
  -1  12   9       15.00       25.76      5.00 o 
   0  12   9       20.54       27.97      5.49 o 
 -11  13   9       26.87       40.41      5.73 o 
 -10  13   9       15.03       23.93      5.92 o 
  -9  13   9       11.01       16.06      8.48 o 
  -8  13   9        1.58        8.34      4.93 o 
  -7  13   9       11.59       21.48      4.47 o 
  -6  13   9       29.26       26.63      5.36 o 
  -5  13   9        3.52       14.25      4.64 o 
  -4  13   9       16.07       17.51      4.45 o 
  -3  13   9       85.24       68.05      7.10 o 
  -2  13   9       22.47       30.40      5.19 o 
  -9  14   9       10.43       17.50      5.00 o 
  -8  14   9       52.52       51.28      7.47 o 
  -7  14   9       40.17       36.89      6.06 o 
  -6  14   9        8.73       16.27      4.86 o 
  -5  14   9        2.94       14.27      5.44 o 
   0   1  10      540.89      550.66      5.33 o 
  -1   2  10      752.96      792.70     13.12 o 
   0   2  10      269.25      245.31     10.90 o 
  -2   3  10       60.48       68.98      3.27 o 
  -1   3  10      344.17      342.38      9.84 o 
   0   3  10      215.46      227.31      7.29 o 
  -3   4  10      114.27      108.75      2.84 o 
  -2   4  10      139.50      137.68      6.24 o 
  -1   4  10      577.08      606.73      8.38 o 
   0   4  10        7.04        5.81      1.44 o 
  -4   5  10      124.73      123.07      5.36 o 
  -3   5  10      591.05      587.67     26.05 o 
  -2   5  10      496.71      531.83      7.49 o 
  -1   5  10       55.28       62.01      4.23 o 
   0   5  10       80.02       89.78      3.38 o 
  -5   6  10       19.50       11.63      2.89 o 
  -4   6  10      590.28      594.56     12.56 o 
  -3   6  10       22.34       25.67      3.47 o 
  -2   6  10       62.40       46.53      1.78 o 
  -1   6  10      254.02      216.51      9.10 o 
   0   6  10      707.29      715.55     13.73 o 
  -6   7  10       93.42       95.77      2.40 o 
  -5   7  10      385.78      386.99      7.18 o 
  -4   7  10      404.46      385.07      5.07 o 
  -3   7  10       33.56       37.27      2.62 o 
  -2   7  10      376.08      405.06     11.09 o 
  -1   7  10       63.46       76.19      4.21 o 
   0   7  10      135.48      127.60      3.52 o 
  -7   8  10       93.89       98.67      3.61 o 
  -6   8  10      170.62      193.95      3.77 o 
  -5   8  10      526.14      511.67      9.77 o 
  -4   8  10      235.83      223.94      4.32 o 
  -3   8  10      523.66      534.05      7.67 o 
  -2   8  10      349.44      355.04      7.28 o 
  -1   8  10      131.26      146.89      6.14 o 
   0   8  10       77.03       72.68      3.65 o 
  -8   9  10       99.64       80.62      4.57 o 
  -7   9  10       13.01       11.93      2.76 o 
  -6   9  10       94.40       87.91      4.51 o 
  -5   9  10      238.87      203.13      5.08 o 
  -4   9  10      521.74      528.31     11.25 o 
  -3   9  10      152.17      153.41      6.41 o 
  -2   9  10        6.27       11.53      3.30 o 
  -1   9  10      157.24      169.95      4.58 o 
   0   9  10      169.20      165.25      5.99 o 
  -9  10  10       34.21       26.59      4.36 o 
  -8  10  10      259.76      244.17      7.41 o 
  -7  10  10        9.98       13.02      4.43 o 
  -6  10  10       36.70       32.88      3.47 o 
  -5  10  10       40.94       56.77      3.94 o 
  -4  10  10      209.83      188.19      5.82 o 
  -3  10  10       99.25       98.03      4.91 o 
  -2  10  10       11.61       18.54      3.42 o 
  -1  10  10       27.31       29.57      3.89 o 
   0  10  10        0.27       26.27      7.21 o 
 -10  11  10       25.04       27.74      4.22 o 
  -9  11  10        0.86        9.76      4.28 o 
  -8  11  10      170.00      168.06      6.50 o 
  -7  11  10       76.77       74.39      5.54 o 
  -6  11  10       24.10       29.50      4.40 o 
  -5  11  10       17.02       16.99      3.63 o 
  -4  11  10        0.55       11.54      2.47 o 
  -3  11  10        6.46       10.96      4.50 o 
  -2  11  10       55.33       65.22      5.96 o 
  -1  11  10       13.39       22.16      3.87 o 
   0  11  10        4.77       12.77      4.76 o 
 -11  12  10        3.62       13.26      5.30 o 
 -10  12  10       43.46       40.35      5.08 o 
  -9  12  10       52.74       48.47      5.53 o 
  -8  12  10       58.53       55.58      4.87 o 
  -7  12  10       12.65       12.61      3.68 o 
  -6  12  10        5.23       12.96      3.81 o 
  -5  12  10      111.23      106.16      7.03 o 
  -4  12  10       56.67       56.64      4.65 o 
  -3  12  10       19.96       24.19      5.05 o 
  -2  12  10        8.16       19.12      5.95 o 
  -1  12  10        5.99       12.11      5.12 o 
   0  12  10        7.68       18.97      3.95 o 
 -10  13  10        7.58       19.91      4.89 o 
  -9  13  10        7.88       26.84      5.17 o 
  -8  13  10       19.25       18.69      5.11 o 
  -7  13  10       21.00       22.55      4.83 o 
  -6  13  10       13.01       21.97      5.89 o 
  -5  13  10        1.25       13.00      5.00 o 
  -4  13  10        2.80       19.26      5.12 o 
  -3  13  10       14.59       16.15      5.66 o 
   0   1  11       20.04       23.12      1.56 o 
  -1   2  11       67.54       74.73      2.47 o 
   0   2  11      109.07      113.84      3.27 o 
  -2   3  11      148.54      166.34      3.26 o 
  -1   3  11      151.39      160.96      2.78 o 
   0   3  11      103.43      120.87      6.26 o 
  -3   4  11      481.97      495.52      6.18 o 
  -2   4  11      109.37       99.44      4.72 o 
  -1   4  11      187.53      188.94      4.46 o 
   0   4  11      651.98      665.90      6.68 o 
  -4   5  11      545.18      550.90     10.15 o 
  -3   5  11      517.99      559.21      8.68 o 
  -2   5  11       66.22       60.47      4.23 o 
  -1   5  11       15.02       12.01      2.95 o 
   0   5  11      229.55      239.23      5.42 o 
  -5   6  11      157.31      172.88      5.71 o 
  -4   6  11      309.15      313.99      4.96 o 
  -3   6  11       49.06       49.67      2.48 o 
  -2   6  11       99.98      113.55      4.75 o 
  -1   6  11      115.02      115.84      8.20 o 
   0   6  11      431.17      448.13      7.97 o 
  -6   7  11      233.98      224.05      5.53 o 
  -5   7  11      243.73      249.40      4.88 o 
  -4   7  11      126.88      130.22      3.63 o 
  -3   7  11      120.70      104.78      4.74 o 
  -2   7  11       18.79       25.97      2.47 o 
  -1   7  11      119.28      143.85      4.63 o 
   0   7  11       85.83       85.36      5.04 o 
  -7   8  11      216.02      188.68      4.07 o 
  -6   8  11      166.37      155.43      4.03 o 
  -5   8  11       26.37       22.55      1.95 o 
  -4   8  11      204.22      159.42      2.38 o 
  -3   8  11      223.70      255.62      5.16 o 
  -2   8  11       23.45       26.61      3.44 o 
  -1   8  11      168.48      176.74      5.75 o 
   0   8  11       19.83       23.22      3.40 o 
  -8   9  11        5.48       11.81      3.52 o 
  -7   9  11      194.06      204.97      5.23 o 
  -6   9  11       55.54       58.29      3.06 o 
  -5   9  11       55.47       55.63      2.74 o 
  -4   9  11        2.20       15.19      8.07 o 
  -3   9  11       59.95       56.17      3.52 o 
  -2   9  11       41.96       41.41      4.24 o 
  -1   9  11       84.27       83.11      4.70 o 
   0   9  11       10.36       14.28      3.58 o 
  -9  10  11       42.91       28.68      3.34 o 
  -8  10  11        1.96        9.01      5.92 o 
  -7  10  11      117.69      115.37      4.66 o 
  -6  10  11       28.23       22.00      3.37 o 
  -5  10  11       13.64       14.62      3.73 o 
  -4  10  11      110.75      118.49      4.30 o 
  -3  10  11       28.52       25.06      3.83 o 
  -2  10  11       14.36       18.48      3.03 o 
  -1  10  11       30.18       32.92      4.30 o 
   0  10  11       23.15       28.30      3.64 o 
 -10  11  11       29.31       26.27      4.08 o 
  -9  11  11       22.25       18.11      3.00 o 
  -8  11  11       34.69       34.98      3.63 o 
  -7  11  11       35.18       29.19      3.05 o 
  -6  11  11        5.45       13.54      3.69 o 
  -5  11  11       23.69       21.32      5.11 o 
  -4  11  11        3.36       10.43      2.89 o 
  -3  11  11       52.72       69.03      5.96 o 
  -2  11  11       72.49       68.24      5.36 o 
  -1  11  11       50.89       45.29      4.55 o 
   0  11  11       18.03       21.95      5.24 o 
 -11  12  11        5.59       14.52      4.82 o 
 -10  12  11       32.48       29.99      4.96 o 
  -9  12  11       10.51       11.05      2.70 o 
  -8  12  11        7.24       14.68      3.79 o 
  -7  12  11        6.64       12.44      3.87 o 
  -6  12  11       25.93       31.98      4.38 o 
  -5  12  11       21.80       21.96      5.12 o 
  -4  12  11       42.69       46.31      6.04 o 
  -3  12  11        8.92       26.39      6.15 o 
  -2  12  11       25.70       32.54      3.99 o 
  -1  12  11       10.57       16.15      4.43 o 
  -9  13  11        5.21       12.91      3.63 o 
  -8  13  11       20.74       16.17      5.44 o 
  -7  13  11       40.11       37.72      4.93 o 
  -6  13  11        8.59       14.44      5.23 o 
  -5  13  11        0.57       16.51      6.53 o 
  -4  13  11        7.35       14.97      4.96 o 
   0   0  12      628.71      658.62     19.26 o 
   0   1  12        1.04        2.48      1.73 o 
  -1   2  12      158.02      167.92      3.89 o 
   0   2  12       17.87       19.09      2.51 o 
  -2   3  12      224.72      235.22      9.40 o 
  -1   3  12      128.82      130.79      7.22 o 
   0   3  12      470.33      467.20      6.91 o 
  -3   4  12      295.47      288.76      8.04 o 
  -2   4  12      498.00      524.92      9.00 o 
  -1   4  12       80.56       83.86      3.21 o 
   0   4  12      310.58      326.17     14.01 o 
  -4   5  12      309.30      300.39      5.50 o 
  -3   5  12      367.39      385.89     15.05 o 
  -2   5  12      157.66      145.60      7.46 o 
  -1   5  12      290.88      329.28     16.74 o 
   0   5  12       39.20       40.19      3.20 o 
  -5   6  12       37.50       51.55      3.27 o 
  -4   6  12      120.45      114.43      3.77 o 
  -3   6  12       24.11       25.89      2.43 o 
  -2   6  12       46.53       49.38      6.10 o 
  -1   6  12      494.64      483.30     15.80 o 
   0   6  12      376.84      391.43      7.25 o 
  -6   7  12      326.58      317.93      8.30 o 
  -5   7  12        1.00       15.88      8.13 o 
  -4   7  12       15.70       18.97      2.42 o 
  -3   7  12        6.58       12.79      2.47 o 
  -2   7  12      318.96      292.77     16.26 o 
  -1   7  12      129.36      125.05      3.52 o 
   0   7  12       92.83       98.03      4.96 o 
  -7   8  12      127.13      121.10      5.03 o 
  -6   8  12      205.22      209.82      6.34 o 
  -5   8  12       23.45       25.92      3.95 o 
  -4   8  12      151.92      173.73      5.96 o 
  -3   8  12        5.59        4.83      2.62 o 
  -2   8  12        4.09        5.65      4.30 o 
  -1   8  12       90.37       84.90      2.64 o 
   0   8  12       67.71       65.14      3.68 o 
  -8   9  12       20.34       19.18      3.16 o 
  -7   9  12       32.37        8.62      8.85 o 
  -6   9  12      299.14      279.84      8.35 o 
  -5   9  12       30.90       31.97      3.60 o 
  -4   9  12       48.13       50.92      4.42 o 
  -3   9  12        8.77       15.94      3.11 o 
  -2   9  12      125.90      124.11      6.59 o 
  -1   9  12        7.76        8.60      3.24 o 
   0   9  12        7.73       14.09      4.22 o 
  -9  10  12       29.67       30.71      3.11 o 
  -8  10  12        4.47        8.10      5.67 o 
  -7  10  12       23.11       19.73      2.64 o 
  -6  10  12       61.63       50.48      3.30 o 
  -5  10  12      103.24      102.08      4.31 o 
  -4  10  12        3.03        8.09      3.18 o 
  -3  10  12       27.53       26.03      3.73 o 
  -2  10  12       13.25       16.45      3.34 o 
  -1  10  12        5.18        7.10      5.82 o 
   0  10  12        1.09        7.51      3.61 o 
 -10  11  12       25.36       21.84      3.95 o 
  -9  11  12       49.51       45.95      4.56 o 
  -8  11  12        9.41       15.73      3.56 o 
  -7  11  12        5.40        8.55      3.48 o 
  -6  11  12       18.48       24.17      3.89 o 
  -5  11  12        8.34       15.81      5.29 o 
  -4  11  12        7.85        9.57      2.64 o 
  -3  11  12       10.30       14.77      4.55 o 
  -2  11  12       53.58       48.59      6.18 o 
  -1  11  12       21.63       26.13      4.14 o 
   0  11  12       20.81       20.27      3.89 o 
  -9  12  12       23.52       29.49      4.30 o 
  -8  12  12       11.88       17.69      3.37 o 
  -7  12  12       20.10       16.50      4.45 o 
  -6  12  12       15.22       18.61      3.37 o 
  -5  12  12       28.75       27.89      3.93 o 
  -4  12  12       10.49       13.04      4.41 o 
  -3  12  12        2.83        7.87      4.33 o 
   0   1  13      139.39      144.80     12.74 o 
  -1   2  13       47.63       43.28      1.80 o 
   0   2  13      377.37      394.01      8.95 o 
  -2   3  13       34.48       30.47      1.49 o 
  -1   3  13      182.95      203.64      7.95 o 
   0   3  13      429.88      459.15     12.29 o 
  -3   4  13      195.71      170.98     10.39 o 
  -2   4  13       62.38       61.97      3.73 o 
  -1   4  13       41.10       36.63      2.77 o 
   0   4  13       87.21       97.88      3.19 o 
  -4   5  13      315.50      313.21      5.76 o 
  -3   5  13       20.71       27.78      2.43 o 
  -2   5  13       46.75       35.85      4.94 o 
  -1   5  13      112.12      125.65      5.00 o 
   0   5  13       50.92       46.05      4.42 o 
  -5   6  13       85.61       79.64      3.51 o 
  -4   6  13       72.13       69.94      3.48 o 
  -3   6  13      228.98      232.53      5.64 o 
  -2   6  13      292.41      256.14      9.21 o 
  -1   6  13      452.00      462.16     11.07 o 
   0   6  13      462.87      448.95      7.81 o 
  -6   7  13       69.93       67.61      4.84 o 
  -5   7  13      119.92      120.77      5.39 o 
  -4   7  13      135.97      132.87      4.20 o 
  -3   7  13       90.82       82.57      5.84 o 
  -2   7  13       55.26       63.08      5.70 o 
  -1   7  13       78.42       64.14      3.93 o 
   0   7  13      281.96      295.26      6.80 o 
  -7   8  13      188.82      192.70      5.85 o 
  -6   8  13       62.00       57.49      3.88 o 
  -5   8  13       90.02       76.86      4.51 o 
  -4   8  13       34.53       38.16      4.08 o 
  -3   8  13       34.99       23.33      3.77 o 
  -2   8  13       51.28       53.30      5.07 o 
  -1   8  13       23.26       19.04      3.30 o 
   0   8  13       26.69       21.21      4.79 o 
  -8   9  13       19.49       21.36      4.33 o 
  -7   9  13       54.16       45.50      4.13 o 
  -6   9  13       38.31       27.94      4.84 o 
  -5   9  13       13.24       19.55      4.72 o 
  -4   9  13        6.87        9.77      3.75 o 
  -3   9  13       68.52       57.12      5.81 o 
  -2   9  13       84.24       76.84      6.60 o 
  -1   9  13       13.89       14.51      3.61 o 
   0   9  13        2.89        8.02      4.29 o 
  -9  10  13       11.03       19.18      5.93 o 
  -8  10  13        7.42       17.32      3.60 o 
  -7  10  13        2.99        8.55      4.14 o 
  -6  10  13       53.90       54.34      5.71 o 
  -5  10  13       22.84       22.79      4.29 o 
  -4  10  13       13.70       12.59      2.04 o 
  -3  10  13        1.40        7.43      2.17 o 
  -2  10  13       30.99       23.85      3.98 o 
  -1  10  13        1.34        8.04      3.97 o 
   0  10  13       21.33       25.25      6.76 o 
 -10  11  13       14.65       16.21      2.95 o 
  -9  11  13       19.72       13.94      4.31 o 
  -8  11  13       38.62       33.89      4.22 o 
  -7  11  13       28.23       27.24      5.68 o 
  -6  11  13       46.62       11.03     11.41 o 
  -5  11  13        8.53        6.52      2.81 o 
  -4  11  13       59.97       48.18      5.28 o 
  -3  11  13       47.20       37.11      5.10 o 
  -2  11  13       16.06       15.29      4.99 o 
  -1  11  13       43.92       33.30      4.08 o 
  -7  12  13       30.98       31.43      4.36 o 
  -6  12  13       28.42       30.31      4.82 o 
  -5  12  13       29.37       27.07      4.38 o 
   0   1  14      122.07      117.75      2.82 o 
  -1   2  14      157.23      172.16      4.92 o 
   0   2  14      133.24      122.60      6.74 o 
  -2   3  14       34.54       25.42      1.71 o 
  -1   3  14      188.96      196.22     10.96 o 
   0   3  14      291.03      302.83      4.30 o 
  -3   4  14       71.94       71.53      3.25 o 
  -2   4  14       51.81       57.59      4.09 o 
  -1   4  14      166.91      179.16      5.95 o 
   0   4  14       94.43       91.01      4.84 o 
  -4   5  14       15.30       20.37      2.88 o 
  -3   5  14       16.18        9.12      1.98 o 
  -2   5  14      282.77      297.92      8.17 o 
  -1   5  14        6.58       10.58      5.99 o 
   0   5  14       42.15       41.19      4.08 o 
  -5   6  14       64.85       58.28      3.58 o 
  -4   6  14       59.28       79.53      4.30 o 
  -3   6  14      112.65      125.83      3.63 o 
  -2   6  14      336.71      353.67     11.25 o 
  -1   6  14      199.02      210.70      5.77 o 
   0   6  14      248.89      190.78     50.26 o 
  -6   7  14       37.21       33.74      3.64 o 
  -5   7  14      116.49      112.57      6.54 o 
  -4   7  14      269.36      271.12      5.24 o 
  -3   7  14        8.97        9.00      4.29 o 
  -2   7  14       60.64       68.09      7.68 o 
  -1   7  14       34.56       29.67      4.18 o 
   0   7  14       28.19       17.78      3.38 o 
  -7   8  14       68.79       76.47      5.59 o 
  -6   8  14       24.30       23.68      3.34 o 
  -5   8  14       17.23       18.32      2.95 o 
  -4   8  14        4.88        6.99      2.06 o 
  -3   8  14        8.94       11.94      5.23 o 
  -2   8  14        4.65       18.19      8.52 o 
  -1   8  14       13.48       11.47      7.22 o 
   0   8  14        3.70        5.83      3.34 o 
  -8   9  14        0.50       10.21      3.38 o 
  -7   9  14       68.36       62.68      5.90 o 
  -6   9  14        4.99       12.23      3.66 o 
  -5   9  14       10.17       13.94      4.50 o 
  -4   9  14       77.89       74.06      6.93 o 
  -3   9  14       13.63        9.17      3.51 o 
  -2   9  14       73.60       65.47     11.10 o 
  -1   9  14        4.50        8.39      3.53 o 
   0   9  14        8.44        8.57      3.62 o 
  -9  10  14        8.06       13.68      4.58 o 
  -8  10  14        2.24        5.43      6.03 o 
  -7  10  14        7.08       13.15      6.74 o 
  -6  10  14        3.86       15.72      4.34 o 
  -5  10  14       13.94       19.85      3.71 o 
  -4  10  14       28.19       22.22      4.80 o 
  -3  10  14        3.41        4.16      3.16 o 
  -2  10  14        5.83        5.09      1.81 o 
  -1  10  14       15.60       24.61      5.04 o 
  -8  11  14        2.18       15.63      5.52 o 
  -7  11  14        2.26       23.05      9.64 o 
  -6  11  14       41.64       31.44      6.58 o 
  -5  11  14       22.86       13.92      4.91 o 
  -4  11  14       13.92       11.84      4.40 o 
  -3  11  14        2.12        2.41      1.99 o 
   0   1  15      191.91      184.94      6.36 o 
  -1   2  15      189.12      205.40      7.58 o 
   0   2  15       31.98       37.03      3.03 o 
  -2   3  15      429.99      429.90     10.55 o 
  -1   3  15       11.59       13.79      3.25 o 
   0   3  15       23.09       25.98      2.61 o 
  -3   4  15       99.00       93.44      7.90 o 
  -2   4  15      293.06      293.60      7.21 o 
  -1   4  15       92.40      110.13      7.13 o 
   0   4  15      345.82      344.46     24.33 o 
  -4   5  15       44.35       48.49      7.08 o 
  -3   5  15       12.89        9.16      2.81 o 
  -2   5  15      142.01      157.50      4.26 o 
  -1   5  15       75.00       69.73      4.51 o 
   0   5  15      337.88      331.00      8.41 o 
  -5   6  15       82.74       74.75      4.78 o 
  -4   6  15       10.70       19.12      4.82 o 
  -3   6  15      185.98      191.65     24.79 o 
  -2   6  15       28.36       28.72      3.72 o 
  -1   6  15       34.99       32.34      3.95 o 
   0   6  15       18.87       20.26      3.88 o 
  -6   7  15       18.03       16.02      2.63 o 
  -5   7  15       40.62       41.47      3.00 o 
  -4   7  15        2.19        8.72      3.96 o 
  -3   7  15        6.38       14.88      4.39 o 
  -2   7  15       89.20       90.75      7.69 o 
  -1   7  15       39.31       32.30      4.17 o 
   0   7  15       44.82       44.31      5.97 o 
  -7   8  15       16.56       18.40      2.85 o 
  -6   8  15        0.78        6.92      3.09 o 
  -5   8  15        4.47       10.98      3.41 o 
  -4   8  15       11.22       11.12      3.25 o 
  -3   8  15       25.33       27.18      6.22 o 
  -2   8  15        3.56        8.04      4.83 o 
  -1   8  15       35.60       32.44      5.21 o 
   0   8  15        8.04       10.43      3.52 o 
  -8   9  15       22.20       20.47      4.30 o 
  -7   9  15        9.00       16.77      6.04 o 
  -6   9  15       25.44       32.85      3.73 o 
  -5   9  15       18.88       20.85      2.80 o 
  -4   9  15        6.60       11.28      5.35 o 
  -3   9  15       17.93       25.32      4.50 o 
  -2   9  15       11.15       16.68      5.20 o 
  -1   9  15        3.52        9.36      4.45 o 
   0   9  15        1.41       14.86      5.54 o 
  -8  10  15        5.09       23.26      7.50 o 
  -7  10  15       33.01       29.42      6.00 o 
  -6  10  15       16.55       22.67      4.99 o 
  -5  10  15       20.35       32.46     11.34 o 
  -4  10  15       31.63       21.90      5.51 o 
  -3  10  15       11.58       18.39      5.79 o 
  -2  10  15        3.01       18.90     13.73 o 
   0   1  16       45.39       45.46      1.70 o 
  -1   2  16        9.80        7.90      1.91 o 
   0   2  16        7.60        9.63      1.74 o 
  -2   3  16       45.65       45.94      4.55 o 
  -1   3  16       70.44       67.50      3.67 o 
   0   3  16       12.59       18.25      2.55 o 
  -3   4  16      230.55      237.35      7.13 o 
  -2   4  16      199.79      180.76     11.42 o 
  -1   4  16        9.10       12.88      2.68 o 
   0   4  16       80.12       71.49      4.55 o 
  -4   5  16       45.95       52.21      4.53 o 
  -3   5  16        4.21        7.19      3.15 o 
  -2   5  16       14.50       11.32      4.31 o 
  -1   5  16       56.49       52.01      3.83 o 
   0   5  16       79.69       67.90      5.46 o 
  -5   6  16        6.20       12.96      6.66 o 
  -4   6  16       44.39       31.08      9.80 o 
  -3   6  16        7.87        7.20      3.18 o 
  -2   6  16       51.68       51.76      4.35 o 
  -1   6  16        5.15       11.80      3.06 o 
   0   6  16        3.60       11.83      3.56 o 
  -6   7  16       21.20       20.41      5.44 o 
  -5   7  16       38.87       36.73      3.89 o 
  -4   7  16       28.80       27.99      5.94 o 
  -3   7  16        9.55        7.49      3.15 o 
  -2   7  16       51.80       53.78      4.32 o 
  -1   7  16       23.01       19.83      5.61 o 
   0   7  16        4.19       12.20      4.70 o 
  -7   8  16       17.73       14.70      4.79 o 
  -6   8  16       11.33       15.88      4.15 o 
  -5   8  16        0.80        9.59      7.71 o 
  -4   8  16       10.04       12.41      5.15 o 
  -3   8  16       16.18       18.21      4.78 o 
  -2   8  16       13.79       18.72      3.98 o 
  -1   8  16        9.13       10.79      5.59 o 
   0   8  16       14.66       18.00      5.27 o 
  -7   9  16       20.09       21.24      3.52 o 
  -6   9  16       44.08       43.67      5.74 o 
  -5   9  16       47.40       31.53      4.49 o 
  -4   9  16       21.37       20.54      6.45 o 
  -3   9  16        7.19       20.39      7.90 o 
  -2   9  16        3.56       10.10      6.19 o 
   0   1  17       44.20       37.75      2.34 o 
  -1   2  17       21.50       16.75      2.22 o 
   0   2  17       72.19       63.94      4.68 o 
  -2   3  17       20.88       21.84      4.77 o 
  -1   3  17        2.76        5.96      2.22 o 
   0   3  17       45.26       48.37      3.16 o 
  -3   4  17       15.13       11.41      3.97 o 
  -2   4  17        4.95        8.80      3.49 o 
  -1   4  17        2.65        9.58      1.95 o 
   0   4  17       56.88       59.43      4.27 o 
  -4   5  17       17.59       20.70      5.61 o 
  -3   5  17       64.31       67.64     12.37 o 
  -2   5  17       22.16       22.00      4.33 o 
  -1   5  17        0.67        4.37      2.73 o 
   0   5  17       94.27       89.24      5.56 o 
  -5   6  17        0.66        5.72      2.54 o 
  -4   6  17       15.54       12.28      5.65 o 
  -3   6  17       44.32       50.40      3.78 o 
  -2   6  17        9.23       10.93      3.21 o 
  -1   6  17       14.16       12.03      3.36 o 
   0   6  17        0.48       30.21     11.53 o 
  -6   7  17       27.18       23.41      5.18 o 
  -5   7  17        6.24        7.63      2.26 o 
  -4   7  17       40.15       41.98      3.49 o 
  -3   7  17        8.39       12.95      5.43 o 
  -2   7  17       78.00       86.86      8.29 o 
  -1   7  17       20.46       20.37      4.16 o 
   0   7  17       10.16       11.26      4.49 o 
  -6   8  17       15.34       12.35      3.99 o 
  -5   8  17        3.99        0.55      6.04 o 
  -4   8  17        7.41       14.44      5.36 o 
  -3   8  17       30.98       24.52      7.32 o 
  -2   8  17       62.03       55.91      5.52 o 
   0   0  18       22.33        9.89      3.30 o 
   0   1  18        0.38        3.30      3.30 o 
  -1   2  18       52.97       51.21      2.38 o 
   0   2  18       87.20       89.14      8.38 o 
  -2   3  18        6.19       13.32      3.83 o 
  -1   3  18        6.79        9.82      1.61 o 
   0   3  18       34.25       22.45      3.79 o 
  -3   4  18       19.06       18.30      4.59 o 
  -2   4  18        1.94       11.35      7.14 o 
  -1   4  18        5.35       11.01      4.06 o 
   0   4  18        5.11        5.97      2.09 o 
  -4   5  18       12.12       22.99      4.93 o 
  -3   5  18        2.48        4.39     12.08 o 
  -2   5  18        6.51        9.10      4.99 o 
  -1   5  18      122.34      112.38      7.62 o 
   0   5  18       27.53       20.36      2.92 o 
  -5   6  18       41.30       16.28     10.52 o 
  -4   6  18       14.10       16.45      6.12 o 
  -3   6  18       11.08       10.70      3.47 o 
  -2   6  18       56.73       52.71      4.59 o 
  -1   6  18       39.78       29.58      4.83 o 
   0   1  19        2.52        3.76      1.44 o 
  -1   2  19       11.88       16.48      3.63 o 
   0   2  19       18.94       16.13      2.65 o 
  -2   3  19        1.50        4.87      3.03 o 
  -1   3  19        2.96        3.05      2.56 o 
   0   3  19       15.79       12.29      4.74 o 
  -3   4  19        9.60       16.71      3.63 o 
  -2   4  19        2.48       11.32      4.64 o 
  -1   4  19       19.02       17.29      2.74 o 
   0   4  19       13.15       11.19      3.79 o 
                                                 
